# Supplementary material for: The effect of sodium-glucose cotransporter 2 inhibition mediated by blood metabolites in lymphocytic leukemia
Source: Genes Dis. 2025 May 2;12(6):101664. doi: 10.1016/j.gendis.2025.101664 (PMC12270927; doi:10.1016/j.gendis.2025.101664)
Supplement: Multimedia component 3 [file mmc3.xlsx]

## Sheet: Table S1
Table S1. Detailed information for genome-wide association studies involved in the present Mendelian Randomization study.
Phenotype	Consortium or study	Sample size	Ancestry	Year	PMID	Accession numbers	Data source
HbA1c	UK Biobank	344182	European	2018		ukb-d-30750_irnt	https://gwas.mrcieu.ac.uk/datasets/ukb-d-30750_irnt/
Metabolites	Chen Y.etal.	8299	European	2023	36635386	-	https://www.ebi.ac.uk/gwas/
Lymphoid leukaemia(Discovery)	FinnGen	218742	European	2021	-	finn-b-CD2_LYMPHOID_LEUKAEMIA	Trait: Lymphoid leukaemia - IEU OpenGWAS project
Lymphoid leukaemia(Replication)	UK Biobank	372776	European	2021	-	ieu-b-4956	Trait: Lymphoid leukaemia - IEU OpenGWAS project

## Sheet: Table S2
Table S2. Instrumental variables for SGLT2 inhibition.
chr.outcome	pos.outcome	SNP	other_allele	effect_allele	eaf	beta	se	pval	samplesize	F-statistic
16	31384554	rs2070896	T	C	0.37497	-0.017269	0.0024469	1.69863e-12	344182	48.1181
16	31392189	rs11150620	G	C	0.30153	-0.013013	0.0025365	2.89581e-07	344182	24.5516
16	31404467	rs8050328	T	G	0.36368	-0.016284	0.002397	1.09572e-11	344182	42.2461
16	31411185	rs2454908	C	T	0.56456	-0.0097909	0.0023257	2.55541e-05	344182	16.2226
16	31435366	rs116943658	G	A	0.32994	-0.01257	0.0024537	3.00933e-07	344182	24.0472
16	31455117	rs28641848	C	T	0.2793	-0.011249	0.0025705	1.20879e-05	344182	17.5344
16	31471378	rs9926717	A	G	0.28442	-0.011324	0.0025586	9.60838e-06	344182	17.9662
16	31476695	rs111510548	T	C	0.1034	-0.015206	0.0038138	6.69391e-05	344182	14.7565
16	31498021	rs3116150	G	A	0.24107	0.013617	0.0026903	4.16438e-07	344182	23.3535
16	31515110	rs6565234	T	C	0.98288	-0.050059	0.0093767	9.36958e-08	344182	29.0282
16	31524580	rs8057207	C	T	0.36223	-0.013089	0.0023937	4.54642e-08	344182	27.2465
16	31544252	rs67464975	C	T	0.46985	-0.011714	0.0023115	4.03227e-07	344182	23.5296
16	31573030	rs28692853	C	A	0.50742	-0.014549	0.0023054	2.7817e-10	344182	36.4227
16	31617625	rs13334492	G	A	0.44231	-0.011461	0.0023172	7.57077e-07	344182	22.3053

## Sheet: Table S3
Table S3. Mendelian Randomization analysis on the causal effect between SGLT2 inhibition and Lymphoid leukaemia.
Outcome	Method	OR	OR_lci95	OR_uci95	P	Q statistic	P-heterogeneity	P-pleiotropy
Lymphoid leukaemia（Discovery）	MR Egger	0.430965	7.00291e-06	26522	0.88356	9.8	0.63
	Weighted median	14.2458	0.606385	334.676	0.0990656	10.39	0.66	0.46
	Inverse variance weighted	29.5291	2.55512	341.262	0.00670168
	Simple mode	10.9636	0.0599015	2006.64	0.384026
	Weighted mode	7.02741	0.0656641	752.077	0.428201
Lymphoid leukaemia（Replication）	MR Egger	1.00804	0.98414	1.03252	0.527878	16.84	0.08
	Weighted median	1.00415	0.99725	1.0111	0.239084	16.87	0.11	0.9
	Inverse variance weighted	1.00643	1.00056	1.01234	0.031771
	Simple mode	1.00142	0.990333	1.01262	0.807771
	Weighted mode	1.00212	0.990696	1.01368	0.723923

## Sheet: Table S4
Table S4. Mendelian Randomization analysis on the causal effect between Blood metabolites and Lymphoid leukaemia(Discovery).
metabolites	nsnp	b	se	pval	or	or_lci95	or_uci95
Betaine levels	45	0.0271707	0.0886109	0.759125	1.02754	0.86372	1.22244
3-hydroxypyridine glucuronide levels	24	-0.171189	0.131938	0.194461	0.842663	0.650648	1.09134
Cysteine to 5-oxoproline ratio	29	-0.271623	0.108897	0.01262	0.762141	0.615659	0.943475
1-oleoyl-2-linoleoyl-GPE (18:1/18:2) levels	60	-0.0570334	0.0676082	0.3989	0.944562	0.827335	1.0784
Aspartate to mannose ratio	29	-0.0221312	0.157046	0.887932	0.978112	0.718965	1.33067
X-17367 levels	23	0.0266119	0.140619	0.849899	1.02697	0.779578	1.35287
Erythronate levels	24	0.241929	0.149723	0.106129	1.2737	0.949776	1.70811
Palmitate (16:0) levels	24	0.137025	0.174909	0.433386	1.14686	0.813999	1.61583
X-13723 levels	14	-0.0691664	0.190169	0.716074	0.933171	0.642816	1.35468
X-23680 levels	34	-0.0530762	0.0735162	0.470315	0.948308	0.821053	1.09529
Alpha-tocopherol levels	27	0.0772268	0.141132	0.584245	1.08029	0.819229	1.42454
1-arachidonylglycerol (20:4) levels	30	0.0982827	0.101223	0.331574	1.10327	0.904733	1.34539
Methionine sulfone levels	54	0.100015	0.0782991	0.201479	1.10519	0.947952	1.2885
Alpha-ketoglutarate to proline ratio	32	0.125566	0.152452	0.410144	1.13379	0.840935	1.52863
Glutamate to cysteine ratio	28	-0.196521	0.146523	0.179845	0.821584	0.616494	1.0949
Adenosine 5'-monophosphate (AMP) to citrate ratio	23	0.231289	0.162345	0.154252	1.26022	0.916762	1.73236
1,3-dimethylurate levels	29	0.028385	0.133759	0.831942	1.02879	0.791535	1.33717
5-dodecenoylcarnitine (C12:1) levels	25	0.043663	0.152741	0.774983	1.04463	0.774367	1.40922
2-palmitoleoyl-GPC (16:1) levels	25	0.0220817	0.140548	0.875157	1.02233	0.776164	1.34656
Cysteinylglycine disulfide levels	45	0.231637	0.0819726	0.00471648	1.26066	1.07355	1.48039
N-palmitoyl-sphingosine (d18:1 to 16:0) to N-palmitoyl-sphinganine (d18:0 to 16:0) ratio	23	0.0520105	0.137056	0.70433	1.05339	0.805236	1.37801
S-adenosylhomocysteine (SAH) to leucine ratio	27	0.0321538	0.133237	0.809301	1.03268	0.795336	1.34084
X-17676 levels	36	0.00599309	0.104695	0.954351	1.00601	0.819378	1.23515
X-12112 levels	110	-0.0387158	0.0345852	0.262956	0.962024	0.898973	1.0295
Phosphate levels (UKB data field 30810)	26	0.0895611	0.132242	0.498247	1.09369	0.843974	1.4173
X-12847 levels	17	-0.159686	0.16108	0.321517	0.852411	0.621634	1.16886
1-(1-enyl-palmitoyl)-2-palmitoleoyl-GPC (P-16:0/16:1) levels	55	-0.0840282	0.0806543	0.29749	0.919405	0.784969	1.07687
Alanine to asparagine ratio	46	-0.27585	0.0993862	0.00551108	0.758927	0.624598	0.922145
Sphingomyelin (d18:1/18:1, d18:2/18:0) levels	42	-0.212474	0.118184	0.0722051	0.808582	0.641392	1.01935
X-24757 levels	26	-0.272808	0.130851	0.0370809	0.761239	0.589031	0.983793
2-hydroxyhippurate (salicylurate) levels	23	-0.0488457	0.169964	0.773816	0.952328	0.682511	1.32881
Phosphate to uridine ratio	31	0.108422	0.11841	0.359848	1.11452	0.88368	1.40566
X-22509 levels	17	0.0505284	0.154163	0.743094	1.05183	0.777531	1.42289
X-15486 levels	21	-0.329005	0.140776	0.0194353	0.71964	0.546115	0.948301
1-methyl-5-imidazoleacetate levels	29	0.0745363	0.143416	0.603257	1.07738	0.813379	1.42708
1-palmitoleoylglycerol (16:1) levels	37	0.14596	0.0981425	0.136956	1.15715	0.954661	1.40259
Adenosine 5'-diphosphate (ADP) to oxalate (ethanedioate) ratio	20	-0.111919	0.0791318	0.157263	0.894117	0.76566	1.04413
Glycerate levels	27	-0.0711445	0.137598	0.605125	0.931327	0.711175	1.21963
N-acetyl leucine levels	17	0.260726	0.246776	0.290726	1.29787	0.800151	2.10519
6-bromotryptophan levels	32	0.0232299	0.0982966	0.813181	1.0235	0.844145	1.24097
Alpha-ketoglutarate levels	32	-0.144034	0.119384	0.227633	0.865859	0.685213	1.09413
Pregnenetriol disulfate levels	42	0.0258549	0.0639149	0.68583	1.02619	0.905364	1.16315
Adenosine 5'-diphosphate (ADP) to aspartate ratio	27	-0.0558506	0.0848038	0.510162	0.94568	0.800862	1.11669
X-18922 levels	43	0.0759999	0.0940814	0.4192	1.07896	0.897269	1.29745
Pseudouridine levels	24	0.0959078	0.182167	0.598553	1.10066	0.770174	1.57295
Glycochenodeoxycholate glucuronide (1) levels	66	0.181382	0.0508331	0.000359457	1.19887	1.08518	1.32447
X-13007 levels	26	-0.0911028	0.139523	0.513782	0.912924	0.694497	1.20005
Eicosanedioate (C20-DC) levels	19	0.0409645	0.144005	0.776053	1.04182	0.785617	1.38156
N6,n6,n6-trimethyllysine levels	24	-0.00430941	0.186662	0.981581	0.9957	0.690619	1.43555
Creatine to carnitine ratio	26	-0.0818094	0.122954	0.505817	0.921448	0.724119	1.17255
1-methylhistidine levels	35	0.0536007	0.130838	0.682046	1.05506	0.816407	1.36348
X-24736 levels	37	0.0480235	0.0777124	0.536599	1.0492	0.900961	1.22182
6-hydroxyindole sulfate levels	17	-0.00277774	0.175494	0.987372	0.997226	0.706985	1.40662
Sphingomyelin (d18:2/24:1, d18:1/24:2) levels	36	-0.0513281	0.153548	0.738168	0.949967	0.703082	1.28355
X-12261 levels	18	0.0851801	0.117145	0.467143	1.08891	0.865521	1.36996
2-piperidinone levels	24	-0.0491689	0.150796	0.744377	0.95202	0.708412	1.2794
Adenosine 5'-monophosphate (AMP) to palmitate (16:0) ratio	18	0.0515296	0.199233	0.795913	1.05288	0.712506	1.55586
Dimethyl sulfone levels	24	-0.162129	0.14405	0.260374	0.850331	0.641166	1.12773
1-methyl-4-imidazoleacetate levels	44	0.100465	0.0964032	0.29735	1.10568	0.915317	1.33565
X-21286 levels	36	0.02252	0.133209	0.865751	1.02278	0.787755	1.32791
Vanillylmandelate (VMA) levels	41	-0.217908	0.130994	0.096214	0.8042	0.622099	1.0396
X-11315 levels	34	0.0693298	0.105888	0.512633	1.07179	0.870915	1.319
Glucuronide of piperine metabolite C17H21NO3 (4) levels	26	0.107126	0.0848751	0.206892	1.11307	0.94249	1.31453
1-linoleoylglycerol (18:2) levels	20	0.419557	0.186543	0.0245047	1.52129	1.05541	2.1928
Glucose to maltose ratio	15	-0.03671	0.20356	0.856886	0.963956	0.646819	1.43658
3-methylglutarylcarnitine (2) levels	56	0.0443589	0.0760397	0.559647	1.04536	0.900614	1.21336
Sphingomyelin (d18:2/23:1) levels	27	-0.0349855	0.138757	0.800936	0.965619	0.735688	1.26741
Cortisone to cortisol ratio	21	0.0622836	0.173983	0.720354	1.06426	0.756749	1.49674
2-aminophenol sulfate levels	34	0.0838196	0.125683	0.504827	1.08743	0.85	1.39119
Taurocholate to oxalate (ethanedioate) ratio	21	0.00725955	0.179708	0.967777	1.00729	0.708243	1.43259
N-acetyl-isoputreanine levels	66	-0.0954552	0.0738692	0.196281	0.908959	0.78644	1.05057
3,4-dihydroxybutyrate levels	35	0.0415254	0.116154	0.720714	1.0424	0.830161	1.3089
N-lactoyl tyrosine levels	23	0.10932	0.164423	0.506133	1.11552	0.808197	1.5397
1-methylnicotinamide levels	20	0.000766177	0.176647	0.996539	1.00077	0.707893	1.41481
2,3-dihydroxypyridine levels	18	-0.0568527	0.178432	0.750012	0.944733	0.665924	1.34027
X-21258 levels	28	-0.158368	0.154724	0.306048	0.853536	0.630258	1.15591
Plasma free asparagine levels	39	0.175226	0.0834593	0.0357699	1.19151	1.01171	1.40327
Spermidine to carnitine ratio	20	-0.0118172	0.16446	0.942718	0.988252	0.71594	1.36414
Myristate (14:0) levels	24	0.189469	0.163544	0.246652	1.20861	0.87715	1.66532
Paraxanthine to linoleate (18:2n6) ratio	19	-0.142894	0.177449	0.420667	0.866846	0.612201	1.22741
Adenosine 5'-diphosphate (ADP) to glycerol 3-phosphate ratio	25	-0.0996218	0.107116	0.352352	0.90518	0.733763	1.11664
Adenosine 5'-monophosphate (AMP) to flavin adenine dinucleotide (FAD) ratio	18	0.278778	0.156679	0.0751916	1.32151	0.972084	1.79655
Dimethylarginine (sdma + adma) levels	28	0.201745	0.139527	0.1482	1.22354	0.930784	1.60837
Serotonin levels	25	-0.0281014	0.15603	0.857072	0.97229	0.716111	1.32011
Succinate to trans-4-hydroxyproline ratio	15	-0.17853	0.139857	0.201773	0.836499	0.635941	1.10031
Phosphate to linoleoyl-arachidonoyl-glycerol (18:2 to 20:4) [2] ratio	45	-0.148299	0.0875907	0.0904381	0.862173	0.726166	1.02365
Succinate to proline ratio	17	-0.195825	0.159826	0.220484	0.822156	0.601046	1.12461
Hyocholate levels	20	0.0625574	0.0887067	0.480676	1.06456	0.894663	1.26671
Glutamine conjugate of C6H10O2 (2) levels	15	-0.130766	0.202277	0.517977	0.877423	0.590238	1.30434
Phenylalanine levels	19	0.0719263	0.159418	0.651861	1.07458	0.786208	1.46871
X-11787 levels	49	0.052532	0.0741944	0.478926	1.05394	0.911295	1.21891
Glutamine conjugate of C6H10O2 (1) levels	19	0.0858013	0.182151	0.637609	1.08959	0.762453	1.55709
Perfluorooctanesulfonate (PFOS) levels	26	-0.173882	0.153241	0.256503	0.840396	0.622361	1.13482
Allantoin levels	28	-0.0849748	0.121537	0.484447	0.918535	0.723838	1.1656
5-hydroxylysine levels	53	-0.110575	0.0814959	0.174841	0.89532	0.763145	1.05039
Dihydroferulate levels	13	0.228038	0.264568	0.388728	1.25613	0.747878	2.1098
Taurine to glutamate ratio	19	0.0702347	0.183449	0.701826	1.07276	0.748768	1.53694
X-11849 levels	34	0.157171	0.12741	0.217359	1.1702	0.911601	1.50215
Methylsuccinoylcarnitine levels	58	0.0334841	0.0785503	0.669906	1.03405	0.8865	1.20616
N-acetyl-1-methylhistidine levels	67	-0.0680844	0.0411681	0.0981657	0.934182	0.861764	1.01268
3-methyl-2-oxovalerate to 4-methyl-2-oxopentanoate ratio	22	-0.10793	0.16729	0.51882	0.897691	0.646736	1.24602
N-palmitoyl-sphingadienine (d18:2/16:0) levels	20	0.169093	0.210897	0.42268	1.18423	0.78328	1.79042
Retinol (Vitamin A) to oleoyl-linoleoyl-glycerol (18:1 to 18:2) [2] ratio	40	0.115207	0.117474	0.326738	1.12211	0.891329	1.41263
X-25109 levels	34	-0.133226	0.117918	0.258552	0.875267	0.694651	1.10284
Dodecenedioate (C12:1-DC) levels	29	0.235458	0.145858	0.106463	1.26549	0.950827	1.68428
N-methylproline levels	22	0.209969	0.180827	0.245578	1.23364	0.865496	1.75837
Gamma-glutamylisoleucine levels	18	-0.244291	0.134613	0.0695605	0.78326	0.601618	1.01974
Eicosenedioate (C20:1-DC) levels	56	0.269468	0.0843296	0.00139628	1.30927	1.1098	1.54458
Spermidine to phosphate ratio	21	-0.047939	0.147714	0.74553	0.953192	0.713582	1.27326
Lysine levels	41	-0.0534902	0.0900398	0.552464	0.947915	0.794559	1.13087
Pantothenate levels	29	-0.0380838	0.0648797	0.55721	0.962632	0.847683	1.09317
Indoleacetylglutamine levels	35	-0.0263093	0.0919934	0.774885	0.974034	0.813332	1.16649
Carnitine C14:1 levels	35	-0.0425974	0.129447	0.742101	0.958297	0.743554	1.23506
Gamma-glutamyl-2-aminobutyrate levels	26	-0.165615	0.13952	0.235213	0.847372	0.644633	1.11387
Arachidonate (20:4n6) to pyruvate ratio	24	0.150928	0.114731	0.188341	1.16291	0.928724	1.45616
Citrate to 4-hydroxyphenylpyruvate ratio	20	-0.055167	0.146591	0.706669	0.946327	0.710004	1.26131
Dihomo-linoleate (20:2n6) levels	18	0.10309	0.232455	0.657415	1.10859	0.702913	1.7484
X-23665 levels	16	0.0704502	0.137617	0.6087	1.07299	0.819322	1.4052
X-26054 levels	60	0.0270593	0.0651516	0.677902	1.02743	0.90426	1.16737
Histidine to asparagine ratio	36	-0.191842	0.110252	0.0818532	0.825437	0.665021	1.02455
Glutamate levels	22	-0.214127	0.170904	0.210238	0.807246	0.57747	1.12845
Metabolonic lactone sulfate levels	82	0.00450355	0.0572378	0.937286	1.00451	0.897913	1.12377
Dihomo-linoleoylcarnitine (C20:2) levels	44	0.163184	0.0934686	0.0808337	1.17725	0.980184	1.41394
Tryptophan levels	24	-0.0700363	0.150795	0.642328	0.93236	0.693784	1.25298
X-21607 levels	52	-0.0695932	0.0819641	0.395843	0.932773	0.794341	1.09533
Ascorbic acid 3-sulfate levels	23	-0.225106	0.104289	0.0308903	0.798432	0.650827	0.979513
Eugenol sulfate levels	24	-0.100691	0.142056	0.478438	0.904212	0.684463	1.19451
Glyco-beta-muricholate levels	34	-0.111322	0.0754842	0.140274	0.894651	0.771614	1.03731
X-19299 levels	16	0.0633186	0.146317	0.665197	1.06537	0.799745	1.41921
Xylose levels	26	-0.0435895	0.124342	0.725917	0.957347	0.750287	1.22155
N-acetylvaline levels	21	0.0337004	0.150143	0.822403	1.03427	0.770604	1.38816
Cholate to phosphate ratio	20	-0.0406023	0.170784	0.812082	0.960211	0.687056	1.34196
Kynurenate levels	40	-0.130774	0.101604	0.19806	0.877416	0.718982	1.07076
5alpha-pregnan-3beta,20alpha-diol monosulfate (2) levels	34	0.180278	0.133272	0.176149	1.19755	0.922254	1.55502
N1-methylinosine levels	27	-0.0316813	0.197456	0.872529	0.968815	0.657904	1.42666
Arachidonate (20:4n6) to oleate to vaccenate (18:1) ratio	40	0.0103337	0.0757328	0.891466	1.01039	0.871009	1.17207
Sebacate (C10-DC) levels	17	-0.0495344	0.0805622	0.538648	0.951672	0.812665	1.11446
Gamma-glutamylglycine levels	49	-0.00505624	0.074607	0.945967	0.994957	0.859602	1.15162
3-methylcytidine levels	57	-0.0073283	0.0480179	0.878701	0.992698	0.903532	1.09066
Plasma free proline levels	38	-0.309324	0.106899	0.00380831	0.733943	0.595208	0.905016
1-palmitoleoyl-GPC (16:1) levels	41	0.24771	0.123658	0.0451567	1.28109	1.00536	1.63245
N-stearoyl-sphingosine (d18:1/18:0) levels	25	-0.00954482	0.135837	0.943981	0.990501	0.758975	1.29265
X-24456 levels	24	-0.119323	0.151415	0.430665	0.887521	0.659617	1.19417
Pantoate levels	30	-0.0547867	0.145477	0.706471	0.946687	0.711826	1.25904
Maltose levels in coronary artery disease	21	-0.0662327	0.180326	0.713399	0.935913	0.657263	1.3327
Oleoyl-linoleoyl-glycerol (18:1 to 18:2) [2] to linoleoyl-arachidonoyl-glycerol (18:2 to 20:4) [2] ratio	44	-0.0715433	0.0703757	0.309348	0.930956	0.811006	1.06865
X-21821 levels	18	0.162342	0.177668	0.360852	1.17626	0.830368	1.66624
Spermidine to histidine ratio	18	0.0964534	0.194038	0.61913	1.10126	0.752871	1.61086
4-oxo-retinoic acid levels	17	0.325295	0.174682	0.0625731	1.38444	0.983063	1.94969
Stearoylcholine levels	18	-0.101481	0.188348	0.590027	0.903498	0.6246	1.30693
2-methoxyhydroquinone sulfate (2) levels	22	0.00295657	0.114339	0.979371	1.00296	0.801598	1.25491
Sphingosine 1-phosphate levels	17	0.0751078	0.17596	0.669491	1.078	0.763553	1.52194
Adenosine 5'-monophosphate (AMP) to glycine ratio	30	-0.142219	0.117473	0.226027	0.867431	0.689033	1.09202
Deoxycholic acid glucuronide levels	87	0.0222275	0.0463433	0.631493	1.02248	0.933695	1.1197
Methionine to methionine sulfoxide ratio	28	0.115194	0.15222	0.449193	1.12209	0.832638	1.51217
X-24328 levels	47	-0.168143	0.114512	0.142011	0.845233	0.675308	1.05792
X-12193 levels	26	-0.112173	0.162393	0.489721	0.893889	0.650207	1.2289
5,6-dihydrouridine levels	42	0.105523	0.120844	0.382548	1.11129	0.876926	1.40829
Ribitol levels	43	-0.0338738	0.0729765	0.642523	0.966694	0.837857	1.11534
X-10458 levels	26	-0.0361351	0.138717	0.794482	0.96451	0.7349	1.26586
Glutarylcarnitine (c5-dc) levels	67	-0.0444831	0.0737979	0.546663	0.956492	0.827681	1.10535
2R,3R-dihydroxybutyrate levels	39	-0.135547	0.097206	0.163188	0.873238	0.721754	1.05652
Androstenediol (3alpha, 17alpha) monosulfate (3) levels	55	0.0460079	0.0499781	0.357279	1.04708	0.949377	1.15484
Hexanoylglutamine levels	55	-0.0867411	0.0825293	0.293243	0.916914	0.779971	1.0779
Cholate to taurocholate ratio	23	-0.180051	0.177507	0.310425	0.835227	0.589804	1.18277
3-(3-hydroxyphenyl)propionate levels	18	0.138951	0.169989	0.413691	1.14907	0.823471	1.60341
Thyroxine levels	22	0.128891	0.190942	0.499657	1.13757	0.782427	1.6539
9,10-DiHOME levels	20	0.0168311	0.138681	0.903402	1.01697	0.774928	1.33462
Adenosine 5'-monophosphate (AMP) to proline ratio	24	0.0491349	0.150085	0.74338	1.05036	0.782679	1.40959
Indole-3-carboxylate levels	16	-0.0367972	0.120144	0.759395	0.963872	0.761641	1.2198
Glutamine to asparagine ratio	53	-0.221276	0.0701921	0.00161919	0.801496	0.698478	0.919708
Glucose to N-palmitoyl-sphingosine (d18:1 to 16:0) ratio	25	-0.102513	0.162214	0.52741	0.902566	0.65675	1.24039
Beta-hydroxyisovalerate levels	33	0.0707436	0.134915	0.600029	1.07331	0.823914	1.39819
5alpha-androstan-3alpha,17beta-diol monosulfate (1) levels	43	0.10917	0.0634632	0.0853953	1.11535	0.984897	1.26309
Succinoyltaurine levels	62	0.0166234	0.0448022	0.710608	1.01676	0.931286	1.11008
Cys-gly, oxidized levels	73	0.155993	0.0592986	0.0085225	1.16882	1.04057	1.31287
Suberate (C8-DC) levels	28	-0.0581325	0.117733	0.621471	0.943525	0.749096	1.18842
5-oxoproline to citrate ratio	27	0.179518	0.0932236	0.0541455	1.19664	0.996805	1.43654
5-oxoproline levels	35	0.215375	0.0871341	0.0134449	1.24033	1.0456	1.47132
Dihomo-linolenoylcarnitine (C20:3n3 or 6) levels	78	0.0304871	0.0632412	0.629751	1.03096	0.910769	1.167
Stearoyl sphingomyelin (d18:1/18:0) levels	45	-0.0807808	0.0976732	0.408208	0.922396	0.761687	1.11701
Adenosine 3',5'-cyclic monophosphate (cAMP) to adenosine 5'-monophosphate (AMP) ratio	14	0.0810976	0.193415	0.675001	1.08448	0.742305	1.58438
Adenosine 5'-diphosphate (ADP) to tyrosine ratio	22	-0.197598	0.095812	0.0391742	0.8207	0.680186	0.990241
Glycolithocholate levels	25	0.114109	0.135241	0.39881	1.12087	0.85988	1.46109
Cholesterol to linoleoyl-arachidonoyl-glycerol (18:2 to 20:4) [2] ratio	47	-0.165799	0.0988106	0.093358	0.847217	0.698048	1.02826
Hypotaurine to taurine ratio	26	-0.222472	0.148146	0.133172	0.800537	0.598794	1.07025
2-palmitoyl-GPC (16:0) levels	17	0.15872	0.206382	0.441857	1.17201	0.782088	1.75634
Catechol sulfate levels	28	-0.14351	0.129165	0.266541	0.866312	0.672554	1.11589
Maleate levels	23	0.0875588	0.159707	0.583523	1.09151	0.798143	1.4927
3-indoxyl sulfate levels	21	0.116291	0.179072	0.516074	1.12332	0.790816	1.59563
2,2'-Methylenebis(6-tert-butyl-p-cresol) levels	17	-0.207303	0.213346	0.331214	0.812774	0.535014	1.23473
Caffeine to paraxanthine ratio	36	0.23964	0.103729	0.0208739	1.27079	1.037	1.55729
S-1-pyrroline-5-carboxylate levels	36	0.134224	0.113223	0.235826	1.14365	0.916042	1.42781
Taurochenodeoxycholate levels	22	0.0822099	0.172919	0.634484	1.08568	0.773592	1.52368
X-22834 levels	22	0.0224215	0.146419	0.878294	1.02267	0.767544	1.36261
X-23593 levels	22	-0.0581606	0.146707	0.69178	0.943498	0.70772	1.25783
N-acetylaspartate (naa) levels	20	-0.0504167	0.129636	0.697343	0.950833	0.737489	1.22589
N-formylphenylalanine levels	31	0.124821	0.129494	0.335089	1.13295	0.878985	1.46028
X-18886 levels	15	0.116503	0.187995	0.535445	1.12356	0.777271	1.62413
Phosphate to fructose ratio	17	-0.292287	0.176331	0.0973961	0.746554	0.528403	1.05477
N1-methyladenosine levels	34	-0.0258585	0.149696	0.862856	0.974473	0.726685	1.30675
Adenosine 5'-monophosphate (AMP) to cysteine ratio	28	0.00980034	0.0878312	0.911155	1.00985	0.850145	1.19955
1-palmitoyl-2-oleoyl-GPE (16:0/18:1) levels	49	0.11681	0.0770643	0.129583	1.12391	0.966344	1.30716
Glucuronide of C12H22O4 (1) levels	19	-0.11434	0.13354	0.391871	0.891954	0.686549	1.15881
N-acetylkynurenine (2) levels	43	-0.0584857	0.0658741	0.374627	0.943192	0.828947	1.07318
(2 or 3)-decenoate (10:1n7 or n8) levels	31	-0.0167234	0.167033	0.920248	0.983416	0.708853	1.36433
Adenosine 3',5'-cyclic monophosphate (camp) levels	34	-0.0921511	0.112087	0.411	0.911967	0.732097	1.13603
Alpha-hydroxycaproate levels	20	0.166817	0.127614	0.191145	1.18154	0.92007	1.51731
Phosphate to N-palmitoyl-sphingosine (d18:1 to 16:0) ratio	26	-0.222639	0.148147	0.132885	0.800404	0.598692	1.07008
N-delta-acetylornithine levels	61	0.0488939	0.0425553	0.250576	1.05011	0.966074	1.14145
Alpha-ketoglutarate to glutamate ratio	36	0.267134	0.122479	0.0291796	1.30621	1.02744	1.66062
3-methylhistidine levels	30	0.158728	0.164316	0.334049	1.17202	0.84931	1.61735
X-11880 levels	22	0.0923418	0.148578	0.534267	1.09674	0.819656	1.46749
Cholesterol to linoleoyl-arachidonoyl-glycerol (18:2 to 20:4) [1] ratio	32	-0.152335	0.0969033	0.115943	0.8587	0.71016	1.03831
X-13695 levels	16	-0.140002	0.125376	0.264143	0.869357	0.679948	1.11153
Adenosine 5'-monophosphate (AMP) to valine ratio	19	-0.192578	0.191204	0.313846	0.82483	0.567033	1.19983
Phosphate to threonine ratio	33	0.0140139	0.128682	0.913279	1.01411	0.788043	1.30504
Adenosine 3',5'-cyclic monophosphate (cAMP) to taurocholate ratio	14	0.211446	0.176374	0.230585	1.23546	0.874374	1.74567
X-12462 levels	11	-0.127564	0.260144	0.623881	0.880238	0.528641	1.46568
Argininate levels	40	0.0236735	0.10931	0.828541	1.02396	0.826485	1.26861
X-12729 levels	24	-0.0207787	0.0316376	0.511327	0.979436	0.920546	1.04209
X-11381 levels	39	0.0398116	0.0607801	0.51246	1.04061	0.923747	1.17227
Trans 3,4-methyleneheptanoate levels	17	0.00638664	0.181516	0.971932	1.00641	0.705122	1.43643
Indoleacetoylcarnitine levels	42	-0.0294663	0.0820979	0.719657	0.970964	0.826646	1.14048
1-palmitoyl-2-oleoyl-GPI (16:0/18:1) levels	32	0.0179635	0.146743	0.902571	1.01813	0.763644	1.35741
X-21312 levels	30	0.205747	0.12036	0.0873708	1.22844	0.970292	1.55527
N-acetyltaurine levels	30	-0.0767179	0.129682	0.554129	0.926151	0.718281	1.19418
Arachidonate (20:4n6) to linoleate (18:2n6) ratio	42	0.0255597	0.0776577	0.742055	1.02589	0.881042	1.19455
X-24295 levels	22	-0.0220129	0.178168	0.90167	0.978228	0.689891	1.38707
N-acetylthreonine levels	22	-0.00736347	0.166693	0.964766	0.992664	0.715995	1.37624
1-palmitoyl-GPI (16:0) levels	25	-0.144653	0.147176	0.325678	0.865322	0.648483	1.15467
Androstenediol (3beta,17beta) monosulfate (1) levels	33	0.222169	0.130907	0.089667	1.24878	0.966177	1.61405
2-oxoarginine levels	25	0.0723025	0.15289	0.636281	1.07498	0.796632	1.45059
X-23644 levels	18	0.0865102	0.162509	0.59449	1.09036	0.79294	1.49935
Bilirubin (z,z) levels	65	0.102563	0.054668	0.0606397	1.10801	0.995425	1.23332
Hexadecanedioate (C16-DC) levels	42	0.292241	0.0762089	0.000125696	1.33943	1.15358	1.55521
X-24243 levels	27	-0.141236	0.143198	0.323986	0.868284	0.655797	1.14962
1-stearoyl-2-linoleoyl-GPI (18:0/18:2) levels	40	-0.133497	0.103241	0.195989	0.87503	0.71473	1.07128
Mannose to S-methylcysteine ratio	22	0.0496372	0.143718	0.72981	1.05089	0.792906	1.39281
Indolepropionate levels	23	-0.161363	0.135079	0.23225	0.850983	0.65304	1.10893
N-acetylglycine levels	44	0.106469	0.0889236	0.231187	1.11234	0.934427	1.32413
Sphingomyelin (d18:2/21:0, d16:2/23:0) levels	40	-0.0968274	0.127433	0.447358	0.907713	0.70709	1.16526
Tryptophan to pyruvate ratio	24	0.201027	0.140579	0.152719	1.22266	0.9282	1.61053
Delta-CEHC levels	19	-0.050987	0.142204	0.719934	0.950291	0.719134	1.25575
3-amino-2-piperidone levels	24	0.161696	0.160877	0.314854	1.1755	0.857595	1.61126
X-21441 levels	58	-0.0542415	0.0608446	0.372674	0.947203	0.84072	1.06717
7-alpha-hydroxy-3-oxo-4-cholestenoate (7-hoca) levels	27	-0.0404787	0.148582	0.785288	0.96033	0.717704	1.28498
1-arachidonoyl-GPE (20:4n6) levels	55	0.147018	0.0726338	0.0429605	1.15837	1.00467	1.3356
Adenosine 5'-monophosphate (AMP) to glutamine ratio	19	0.333054	0.185627	0.0727801	1.39522	0.969693	2.00749
X-12822 levels	30	-0.111851	0.103098	0.277968	0.894178	0.730575	1.09442
Vanillactate levels	26	-0.0135001	0.172788	0.937724	0.986591	0.703164	1.38426
Glycerophosphorylcholine (GPC) levels	32	0.0476948	0.173643	0.783568	1.04885	0.746287	1.47408
Glucose to mannitol to sorbitol ratio	26	-0.21319	0.168007	0.204462	0.808002	0.581303	1.12311
Cholic acid glucuronide levels	24	0.0545098	0.0885631	0.53823	1.05602	0.887742	1.2562
1-palmitoyl-2-dihomo-linolenoyl-GPC (16:0/20:3n3 or 6) levels	40	-0.171956	0.0974652	0.0776848	0.842016	0.695595	1.01926
4-guanidinobutanoate levels	45	0.0291164	0.0729429	0.68977	1.02954	0.89239	1.18778
Trans-urocanate levels	29	0.17275	0.128623	0.179247	1.18857	0.923716	1.52936
Carnitine to ergothioneine ratio	30	0.019195	0.123529	0.876515	1.01938	0.800178	1.29863
Palmitoylcarnitine levels (Metabolon platform)	30	0.051301	0.129674	0.692389	1.05264	0.816392	1.35725
N-methyltaurine levels	28	-0.0187391	0.103387	0.85617	0.981435	0.801414	1.2019
Androstenediol (3beta,17beta) monosulfate (2) levels	29	-0.0512767	0.139305	0.712807	0.950016	0.723023	1.24827
X-11372 levels	27	0.18453	0.133661	0.167406	1.20265	0.925478	1.56284
1-oleoyl-GPC (18:1) levels	18	0.0767474	0.186066	0.679993	1.07977	0.749805	1.55494
Citraconate/glutaconate levels	26	0.245612	0.155022	0.113109	1.2784	0.943433	1.73231
2-furoylcarnitine levels	22	-0.0320943	0.167319	0.847887	0.968415	0.697649	1.34427
Hydroxyasparagine levels	21	0.697958	0.213642	0.00108712	2.00965	1.3221	3.05475
Ethyl alpha-glucopyranoside levels	31	0.174958	0.0659735	0.00800288	1.1912	1.04671	1.35563
Nervonoylcarnitine (C24:1) levels	33	-0.1527	0.110722	0.167854	0.858387	0.690932	1.06643
Adenosine 5'-monophosphate (AMP) to tyrosine ratio	20	0.0720317	0.156167	0.64462	1.07469	0.791318	1.45954
Serine to pyruvate ratio	23	0.00525796	0.159575	0.973715	1.00527	0.735277	1.37441
Cysteinylglycine levels	31	0.241279	0.10606	0.02291	1.27288	1.03397	1.56699
Pregnenediol sulfate (C21H34O5S) levels	38	0.0875482	0.143703	0.542371	1.09149	0.823568	1.44659
Alpha-ketoglutarate to succinate ratio	19	-0.32718	0.164568	0.0467988	0.720954	0.522185	0.995384
X-24947 levels	80	0.0353065	0.049542	0.476058	1.03594	0.940075	1.14157
4-allylphenol sulfate levels	24	-0.206576	0.167203	0.216652	0.813364	0.586082	1.12879
3-methoxycatechol sulfate (1) levels	24	-0.0607869	0.125682	0.62863	0.941024	0.735559	1.20388
Anthranilate levels	27	0.0859203	0.0961706	0.371635	1.08972	0.902511	1.31576
X-19141 levels	113	-0.101722	0.0399775	0.0109439	0.90328	0.835205	0.976905
Alpha-hydroxyisovalerate levels	32	0.124722	0.106647	0.242207	1.13283	0.919151	1.39619
Orotidine levels	38	-0.00272599	0.0432531	0.949747	0.997278	0.916217	1.08551
Tridecenedioate (C13:1-DC) levels	28	-0.0643214	0.140011	0.645945	0.937704	0.712665	1.2338
X-25957 levels	20	0.0326139	0.226982	0.88575	1.03315	0.662144	1.61204
Caffeic acid sulfate levels	25	-0.208529	0.154304	0.176562	0.811778	0.599916	1.09846
3-hydroxy-2-methylpyridine sulfate levels	22	0.225875	0.153072	0.140047	1.25342	0.928537	1.69197
Mannonate levels	27	0.0151545	0.068332	0.824487	1.01527	0.888007	1.16077
Hexadecadienoate (16:2n6) levels	16	0.0259384	0.2153	0.904106	1.02628	0.672973	1.56506
Histidine levels	23	-0.11706	0.126739	0.35568	0.889532	0.693872	1.14037
X-21796 levels	25	0.172332	0.197414	0.382693	1.18807	0.806864	1.74938
Gluconate levels	29	0.0310009	0.0761486	0.683927	1.03149	0.888474	1.19752
Adipoylcarnitine (C6-DC) levels	36	-0.162631	0.111335	0.144086	0.849905	0.683283	1.05716
X-24494 levels	33	-0.162683	0.100569	0.105743	0.84986	0.697817	1.03503
Succinimide levels	23	0.142453	0.0864406	0.0993555	1.1531	0.97339	1.36599
X-12411 levels	25	-0.0122532	0.112776	0.913479	0.987822	0.791921	1.23218
3-phenylpropionate hydrocinnamate levels	28	-0.11076	0.131578	0.399908	0.895153	0.691666	1.15851
1-oleoyl-GPI (18:1) levels	37	-0.0149742	0.140066	0.914862	0.985137	0.748636	1.29635
Sphingomyelin (d18:1/20:1, d18:2/20:0) levels	40	-0.142397	0.0970293	0.142222	0.867277	0.717075	1.04894
Alpha-ketoglutarate to aspartate ratio	25	0.300871	0.149092	0.0435892	1.35103	1.00869	1.80957
Alanine levels	22	-0.0740367	0.18672	0.691727	0.928638	0.644032	1.33901
Dopamine 4-sulfate levels	25	0.125771	0.115643	0.276781	1.13402	0.904033	1.42252
Arginine to citrulline ratio	37	-0.330941	0.13187	0.0120869	0.718248	0.554657	0.930089
1-stearoyl-2-arachidonoyl-gpc (18:0/20:4) levels	77	0.0262433	0.0423062	0.535048	1.02659	0.944899	1.11534
Glycine levels	54	0.0410093	0.0630235	0.515241	1.04186	0.920796	1.17885
Caffeine to theobromine ratio	24	-0.29519	0.153802	0.054949	0.74439	0.550657	1.00628
Indoleacetate levels	29	-0.0101774	0.13933	0.94177	0.989874	0.753321	1.30071
1-stearoyl-2-arachidonoyl-GPE (18:0/20:4) levels	58	-0.033612	0.0729166	0.644824	0.966947	0.838175	1.1155
Propionylcarnitine (c3) levels	37	-0.0369695	0.106848	0.729342	0.963706	0.781616	1.18822
7-methylguanine levels	25	0.0540655	0.146828	0.712707	1.05555	0.791586	1.40755
Glycine to pyridoxal ratio	26	0.0301789	0.116384	0.7954	1.03064	0.820424	1.29472
Bilirubin degradation product, C16H18N2O5 (4) levels	42	0.201797	0.0769321	0.00871469	1.2236	1.05233	1.42274
Adenosine 5'-diphosphate (ADP) to flavin adenine dinucleotide (FAD) ratio	26	-0.0384841	0.0958455	0.688036	0.962247	0.797446	1.16111
Beta-alanine levels	26	-0.0280175	0.12611	0.824183	0.972371	0.759425	1.24503
6-oxopiperidine-2-carboxylate levels	31	-0.208532	0.111388	0.0611896	0.811775	0.65256	1.00984
5alpha-pregnan-3beta,20beta-diol monosulfate (1) levels	55	0.139768	0.0834498	0.0939595	1.15001	0.976487	1.35436
4-hydroxychlorothalonil levels	41	0.0599367	0.0901253	0.506027	1.06177	0.889844	1.26691
Adenosine 5'-monophosphate (AMP) to serine ratio	15	0.0613055	0.180726	0.734446	1.06322	0.746083	1.51517
Benzoate to linoleoyl-arachidonoyl-glycerol (18:2 to 20:4) [2] ratio	37	-0.0592261	0.0838917	0.480199	0.942494	0.799592	1.11093
Histidine to phosphate ratio	30	-0.0750932	0.120817	0.53424	0.927657	0.732059	1.17552
X-12839 levels	28	0.0468969	0.10716	0.661653	1.04801	0.849474	1.29296
Tetrahydrocortisol glucuronide levels	29	0.312705	0.135356	0.0208748	1.36712	1.04855	1.78247
X-22771 levels	18	0.175824	0.174327	0.313175	1.19223	0.847167	1.67784
N,N,N-trimethyl-5-aminovalerate levels	47	0.0539598	0.111286	0.627766	1.05544	0.848605	1.31269
2-methoxyhydroquinone sulfate (1) levels	18	-0.241623	0.180182	0.179924	0.785353	0.551684	1.11799
N6-acetyllysine levels	26	0.242836	0.0997545	0.0149191	1.27486	1.04845	1.55015
Palmitate (16:0) to myristate (14:0) ratio	18	-0.4223	0.201033	0.0356713	0.655537	0.442054	0.97212
Eicosenoate (20:1) levels	22	0.0148023	0.20224	0.941653	1.01491	0.682776	1.50862
Phosphate to oleoyl-linoleoyl-glycerol (18:1 to 18:2) [2] ratio	38	-0.142468	0.114801	0.214606	0.867215	0.692478	1.08604
Sulfate of piperine metabolite C18H21NO3 (3) levels	25	0.405699	0.143475	0.00468879	1.50035	1.13257	1.98756
X-16397 levels	18	-0.0177113	0.172741	0.918335	0.982445	0.700274	1.37831
Glycerol 3-phosphate levels	44	0.12579	0.10942	0.250306	1.13404	0.915145	1.4053
Adenosine 5'-diphosphate (ADP) to Adenosine 5'-monophosphate (AMP) ratio	25	-0.173764	0.11386	0.126982	0.840496	0.672381	1.05064
X-12816 levels	30	-0.0476657	0.100628	0.635727	0.953453	0.782785	1.16133
7-methylxanthine levels	25	-0.294081	0.202198	0.145829	0.745216	0.501381	1.10763
Furaneol sulfate levels	17	-0.336905	0.133794	0.0117991	0.713976	0.549283	0.92805
1-arachidonoyl-gpc (20:4n6) levels	59	0.0106479	0.0547533	0.845808	1.0107	0.907857	1.1252
Carnitine C5:1 levels	30	0.034038	0.162598	0.834184	1.03462	0.752274	1.42295
X-11847 levels	19	0.131228	0.153365	0.392187	1.14023	0.844198	1.54006
Sphingomyelin (d18:2/16:0, d18:1/16:1) levels	23	0.182682	0.179101	0.307732	1.20043	0.845053	1.70526
3-ethylcatechol sulfate (2) levels	18	0.139585	0.207899	0.501961	1.1498	0.764986	1.72818
Indolebutyrate levels	30	-0.177341	0.0949385	0.0617685	0.837494	0.695294	1.00878
X-21834 levels	22	0.0262371	0.160836	0.870417	1.02658	0.74901	1.40702
1-lignoceroyl-GPC (24:0) levels	17	-0.215821	0.18942	0.254545	0.80588	0.555946	1.16817
Cortisone levels	17	0.166647	0.209182	0.42565	1.18134	0.783997	1.78005
2-hydroxyhippurate levels	21	-0.220749	0.212187	0.298177	0.801918	0.52907	1.21548
Decanoylcarnitine (C10) levels	44	-0.00806446	0.0925497	0.930563	0.991968	0.827404	1.18926
Phosphate to N-acetylneuraminate ratio	31	-0.0386125	0.137082	0.778193	0.962123	0.735435	1.25869
1-dihomo-linolenylglycerol (20:3) levels	23	0.0583653	0.146259	0.689852	1.0601	0.795884	1.41204
1-(1-enyl-palmitoyl)-2-linoleoyl-GPC (p-16:0/18:2) levels	23	-0.0513416	0.165684	0.756655	0.949954	0.686546	1.31442
5alpha-pregnan-3beta,20alpha-diol disulfate levels	44	0.16403	0.118585	0.166596	1.17825	0.933889	1.48655
Andro steroid monosulfate C19H28O6S (1) levels	63	0.0013895	0.0654644	0.983066	1.00139	0.880804	1.13849
Androstenediol (3beta,17beta) disulfate (2) levels	41	-0.0376103	0.0951371	0.692601	0.963088	0.799252	1.16051
1-stearoyl-GPE (18:0) levels	46	0.280378	0.102382	0.00617123	1.32363	1.08297	1.61777
X-12216 levels	30	0.226867	0.130962	0.0832167	1.25466	0.970623	1.62183
Salicylate to citrate ratio	22	-0.0779513	0.178878	0.662997	0.925009	0.651451	1.31344
X-23655 levels	25	0.338917	0.153526	0.0272756	1.40343	1.03874	1.89616
X-24812 levels	34	0.077688	0.11774	0.509366	1.08079	0.858058	1.36133
Uridine to cytidine ratio	22	0.177692	0.168341	0.291175	1.19446	0.858768	1.66137
1,2-dilinoleoyl-GPC (18:2/18:2) levels	26	-0.136414	0.110579	0.217339	0.872482	0.702473	1.08363
X-26109 levels	56	-0.0213508	0.0606627	0.724869	0.978876	0.869141	1.10246
Cholate levels	22	0.150284	0.170481	0.37803	1.16216	0.832054	1.62324
X-12707 levels	47	-0.0708591	0.0880903	0.421171	0.931593	0.783867	1.10716
Indolelactate levels	29	0.036749	0.145316	0.800353	1.03743	0.780305	1.37929
Pentose acid levels	22	0.00599315	0.153668	0.96889	1.00601	0.744385	1.35959
X-25433 levels	36	0.0522629	0.0852031	0.539617	1.05365	0.891602	1.24516
Arachidate (20:0) levels	23	0.0874381	0.134817	0.516617	1.09137	0.837945	1.42145
Creatinine levels	25	0.384175	0.149298	0.010076	1.4684	1.09587	1.96757
Ornithine to glutamate ratio	19	-0.143215	0.174226	0.411074	0.866568	0.615883	1.21929
Erucate (22:1n9) levels	19	-0.0930176	0.197031	0.636859	0.911177	0.619279	1.34066
Sphingomyelin (d18:1/22:2, d18:2/22:1, d16:1/24:2) levels	26	-0.193064	0.141535	0.172545	0.824429	0.624706	1.088
Oleoyl-linoleoyl-glycerol (18:1/18:2) [2] levels	42	0.139321	0.100288	0.164772	1.14949	0.944363	1.39918
Sphingosine to phosphate ratio	17	-0.0803044	0.238536	0.736377	0.922835	0.5782	1.47289
N-acetyl-aspartyl-glutamate (naag) levels	163	0.0801162	0.0339751	0.0183692	1.08341	1.01362	1.15801
Cholesterol to taurocholate ratio	26	0.0977813	0.0904583	0.279718	1.10272	0.923562	1.31664
Adenosine 5'-monophosphate (AMP) to acetoacetate ratio	28	-0.197172	0.142345	0.166001	0.82105	0.621159	1.08527
X-25420 levels	17	0.0764185	0.140289	0.585946	1.07941	0.81992	1.42104
X-24795 levels	31	-0.0173132	0.0687178	0.801083	0.982836	0.858988	1.12454
Lignoceroyl sphingomyelin (d18:1/24:0) levels	27	-0.117085	0.155585	0.451722	0.889509	0.655713	1.20667
Adenosine 5'-monophosphate (AMP) to aspartate ratio	29	-0.0760963	0.163798	0.642236	0.926727	0.67224	1.27755
1-stearoyl-2-arachidonoyl-GPI (18:0/20:4) levels	39	0.126132	0.0895453	0.158958	1.13443	0.951823	1.35208
Docosapentaenoate (n6 DPA; 22:5n6) levels	22	-0.0932671	0.15664	0.551561	0.91095	0.670131	1.23831
Tryptophan betaine levels	48	0.055498	0.0855718	0.516626	1.05707	0.893845	1.25009
3-hydroxyoctanoylcarnitine (1) levels	19	-0.292225	0.209286	0.162625	0.7466	0.495382	1.12522
4-ethylcatechol sulfate levels	25	0.072348	0.0904677	0.423878	1.07503	0.900353	1.28359
Choline phosphate to phosphoethanolamine ratio	33	-0.113803	0.118989	0.338862	0.892433	0.706789	1.12684
8-methoxykynurenate levels	24	0.251044	0.14173	0.0765135	1.28537	0.973608	1.69695
Alpha-ketobutyrate to 3-methyl-2-oxobutyrate ratio	24	0.0876533	0.16991	0.605938	1.09161	0.782414	1.52299
Phenylpyruvate levels	35	-0.0717879	0.131786	0.585939	0.930728	0.71886	1.20504
Spermidine to choline ratio	18	-0.0979934	0.178192	0.582367	0.906655	0.639384	1.28565
Sphingomyelin (d18:2/14:0, d18:1/14:1) levels	22	0.128108	0.210367	0.542541	1.13668	0.752608	1.71674
Pro-hydroxy-pro levels	27	0.151569	0.159196	0.341051	1.16366	0.851756	1.58977
X-12701 levels	14	-0.00966237	0.157205	0.95099	0.990384	0.727761	1.34778
Linoleoyl-arachidonoyl-glycerol (18:2/20:4) [1] levels	38	0.118197	0.0789563	0.134394	1.12547	0.964103	1.31384
Glycohyocholate levels	21	-0.0262591	0.1598	0.869476	0.974083	0.712149	1.33236
2-hydroxyoctanoate levels	24	-0.0141993	0.103868	0.891263	0.985901	0.804302	1.2085
X-17685 levels	23	-0.0919254	0.16245	0.571482	0.912173	0.663433	1.25417
Bilirubin (Z,Z) to androsterone glucuronide ratio	69	0.0915962	0.0662737	0.166944	1.09592	0.962424	1.24794
Maltose to sucrose ratio	17	-0.241553	0.150549	0.108607	0.785407	0.584716	1.05498
N-lactoyl isoleucine levels	16	0.0904434	0.271075	0.738646	1.09466	0.64348	1.86219
Eicosapentaenoate (EPA; 20:5n3) levels	32	-0.0504021	0.100494	0.61599	0.950847	0.780851	1.15785
N-stearoyl-sphingadienine (d18:2/18:0) levels	24	-0.189776	0.135318	0.16078	0.827144	0.634449	1.07837
X-24585 levels	18	0.0879907	0.145364	0.54497	1.09198	0.821255	1.45194
X-24970 levels	27	-0.0548736	0.176484	0.755856	0.946605	0.669796	1.33781
Gamma-glutamylthreonine levels	38	0.0137136	0.111189	0.901842	1.01381	0.815285	1.26067
Ceramide (d18:1/17:0, d17:1/18:0) levels	23	0.0484374	0.114599	0.672537	1.04963	0.83847	1.31397
1-oleoyl-2-arachidonoyl-GPE (18:1/20:4) levels	49	0.0479667	0.0758629	0.527203	1.04914	0.904182	1.21733
Adenosine 5'-diphosphate (ADP) to choline ratio	20	-0.21471	0.123597	0.0823568	0.806776	0.633205	1.02792
Arachidoylcarnitine (C20) levels	37	-0.049885	0.0943388	0.596954	0.951339	0.790738	1.14456
Vanillic acid glycine levels	29	0.0990175	0.101407	0.32885	1.10409	0.905072	1.34686
Glucose to N-palmitoyl-sphinganine (d18:0 to 16:0) ratio	26	0.0952144	0.0712733	0.18158	1.09989	0.956493	1.2648
2-methoxyresorcinol sulfate levels	26	0.0969046	0.132794	0.465551	1.10176	0.849276	1.42929
X-24546 levels	38	0.264481	0.093924	0.0048641	1.30275	1.08371	1.56607
Caproate (6:0) levels	29	-0.117189	0.117159	0.317185	0.889417	0.706932	1.11901
N-acetylleucine levels	44	-0.108523	0.0705443	0.123959	0.897158	0.781305	1.03019
Docosatrienoate (22:3n3) levels	27	-0.167495	0.116714	0.151262	0.845781	0.672835	1.06318
1-palmitoyl-2-stearoyl-gpc (16:0/18:0) levels	32	0.229574	0.119415	0.054544	1.25806	0.995531	1.58983
Citrulline to ornithine ratio	27	0.138863	0.152761	0.36334	1.14897	0.851676	1.55003
Acetoacetate levels	14	0.134605	0.149254	0.367137	1.14408	0.853906	1.53287
Glycocholate glucuronide (1) levels	21	0.095635	0.11196	0.393	1.10036	0.883551	1.37036
N-acetyl-L-glutamine levels	64	-0.066286	0.0446899	0.13801	0.935863	0.857376	1.02153
N-acetylglutamate levels	21	-0.0210209	0.173714	0.903684	0.979198	0.69663	1.37638
Palmitoyl-sphingosine-phosphoethanolamine (d18:1/16:0) levels	27	-0.14672	0.144127	0.308682	0.863536	0.651024	1.14542
X-24418 levels	36	-0.180243	0.08431	0.0325278	0.835067	0.707873	0.985116
N-palmitoyl-sphinganine (d18:0/16:0) levels	23	0.045152	0.143908	0.753706	1.04619	0.789065	1.38709
Pregnenetriol sulfate levels	44	0.03126	0.0991924	0.752652	1.03175	0.849458	1.25317
N-acetylserine levels	25	-0.135069	0.192716	0.483383	0.873655	0.598821	1.27463
Pyridoxal levels	39	0.0151902	0.124623	0.902987	1.01531	0.795272	1.29622
Quinolinate levels	24	0.384886	0.13976	0.00588905	1.46945	1.11734	1.9325
Alpha-ketobutyrate to 3-methyl-2-oxovalerate ratio	17	0.122499	0.193221	0.526091	1.13032	0.773976	1.65072
3-hydroxyoleoylcarnitine levels	31	0.0763052	0.136009	0.574777	1.07929	0.826734	1.409
5alpha-pregnan-diol disulfate levels	30	0.0676762	0.0924119	0.463966	1.07002	0.892748	1.28249
Aspartate to asparagine ratio	22	-0.14323	0.128386	0.264586	0.866555	0.67377	1.1145
X-24565 levels	35	-0.0105658	0.0452591	0.815412	0.98949	0.905495	1.08128
Fructose to sucrose ratio	24	0.0340508	0.16603	0.837504	1.03464	0.74724	1.43257
Piperine levels	25	-0.351507	0.152143	0.0208673	0.703627	0.522199	0.948089
1-stearoyl-2-oleoyl-GPE (18:0/18:1) levels	39	0.0359262	0.101102	0.72233	1.03658	0.850243	1.26375
Propyl 4-hydroxybenzoate sulfate levels	25	-0.0338432	0.177885	0.849111	0.966723	0.682156	1.37
Retinol (Vitamin A) to linoleoyl-arachidonoyl-glycerol (18:2 to 20:4) [1] ratio	36	-0.186148	0.103333	0.0716341	0.83015	0.67795	1.01652
Sphinganine levels	24	0.0429252	0.153173	0.779293	1.04386	0.773141	1.40937
Plasma lactate levels	19	-0.0242844	0.167284	0.884577	0.976008	0.703167	1.35472
Spermidine to pyruvate ratio	14	0.0804094	0.216731	0.71063	1.08373	0.708657	1.65732
3-hydroxy-3-methylglutarate levels	22	0.0803102	0.177544	0.651024	1.08362	0.765156	1.53464
2-naphthol sulfate levels	24	-0.0571947	0.132577	0.666173	0.94441	0.728297	1.22465
Adenosine 5'-diphosphate (ADP) levels	26	-0.330284	0.113137	0.00350799	0.71872	0.575778	0.897148
Phenylacetate levels	25	-0.0138229	0.13066	0.915747	0.986272	0.763444	1.27414
Pregnenolone sulfate levels	39	0.0730723	0.135542	0.589811	1.07581	0.82482	1.40317
N-methylhydroxyproline levels	16	0.284187	0.21922	0.194852	1.32868	0.864604	2.04185
X-13553 levels	28	-0.0620624	0.131155	0.636071	0.939824	0.726784	1.21531
1-(1-enyl-palmitoyl)-GPE (p-16:0) levels	23	-0.230113	0.165057	0.163274	0.794443	0.574862	1.0979
Formiminoglutamate levels	26	-0.335269	0.139528	0.0162667	0.715146	0.544034	0.940077
2-hydroxydecanoate levels	21	-0.138	0.211942	0.514968	0.871099	0.574988	1.3197
Cortisol levels (plasma)	19	-0.0362314	0.172608	0.833741	0.964417	0.687603	1.35267
Arachidonate (20:4n6) to paraxanthine ratio	24	0.247445	0.153332	0.106575	1.28075	0.948298	1.72975
1-(1-enyl-stearoyl)-GPE (p-18:0) levels	27	-0.00986446	0.121797	0.935449	0.990184	0.779903	1.25716
Serine to alpha-tocopherol ratio	34	0.182569	0.117439	0.120045	1.2003	0.953504	1.51097
Adenosine 5'-monophosphate (AMP) to phosphate ratio	22	-0.127903	0.200936	0.524425	0.879938	0.593489	1.30464
Gamma-glutamylhistidine levels	23	0.0496616	0.166525	0.765533	1.05092	0.758261	1.45652
N-acetylproline levels	19	-0.0176741	0.159179	0.91159	0.982481	0.719165	1.34221
Pregnenediol disulfate (C21H34O8S2) levels	64	0.0973426	0.0819447	0.234871	1.10224	0.938691	1.29428
Dihomo-linolenoyl-choline levels	30	0.127239	0.128002	0.320203	1.13569	0.883694	1.45954
Androsterone sulfate levels	60	0.0849147	0.0481087	0.0775536	1.08862	0.990666	1.19627
X-24337 levels	38	-0.065539	0.111475	0.556582	0.936563	0.752744	1.16527
N-stearoyl-sphingosine (d18:1 to 18:0) to N-palmitoyl-sphinganine (d18:0 to 16:0) ratio	36	0.0108015	0.107766	0.920161	1.01086	0.818387	1.2486
N,N-dimethylalanine levels	26	-0.134022	0.124972	0.283536	0.874571	0.684568	1.11731
3-hydroxyoctanoylcarnitine (2) levels	20	-0.172541	0.175387	0.325225	0.841523	0.596725	1.18675
Methyl indole-3-acetate levels	23	0.148417	0.141626	0.294661	1.16	0.878825	1.53113
Thyroxine to taurocholate ratio	24	0.199297	0.133219	0.134651	1.22054	0.940059	1.58472
Hypotaurine to cysteine ratio	35	-0.311308	0.135167	0.021271	0.732488	0.562011	0.954678
Mannose to N-acetylglucosamine to N-acetylgalactosamine ratio	35	-0.0228329	0.0811598	0.778455	0.977426	0.83368	1.14596
X-21752 levels	24	-0.0325772	0.152124	0.830431	0.967948	0.718392	1.3042
Uridine levels	19	-0.0824521	0.183125	0.652531	0.920856	0.64315	1.31847
3-(3-amino-3-carboxypropyl)uridine levels	17	-0.0808777	0.202707	0.689902	0.922307	0.619909	1.37222
Phosphate to urate ratio	47	-0.342479	0.117568	0.00357951	0.710008	0.563881	0.894004
3-phosphoglycerate levels	25	-0.147247	0.1682	0.381344	0.863081	0.620693	1.20013
1-oleoyl-GPG (18:1) levels	46	0.339231	0.0803283	2.41014e-05	1.40387	1.19936	1.64325
Mannose to fructose ratio	18	0.171203	0.205239	0.404188	1.18673	0.793688	1.77442
Inosine to theophylline ratio	21	-0.0665168	0.129082	0.606338	0.935647	0.7265	1.205
Dimethylglycine levels	48	0.145365	0.0817859	0.0755052	1.15646	0.985176	1.35753
Ascorbic acid 2-sulfate levels	35	0.0955691	0.0793351	0.228348	1.10028	0.941833	1.28539
N-acetyltyrosine levels	66	0.0303952	0.0507767	0.549436	1.03086	0.933208	1.13873
Adenosine 5'-diphosphate (ADP) to pantothenate ratio	17	0.099499	0.143676	0.488609	1.10462	0.833513	1.4639
1,2-dilinoleoyl-GPE (18:2/18:2) levels	31	-0.115198	0.111912	0.303307	0.891189	0.715663	1.10977
Choline phosphate to choline ratio	26	0.184216	0.140432	0.189595	1.20228	0.912989	1.58323
Phenylacetylglutamate levels	27	0.153796	0.139208	0.269251	1.16625	0.887761	1.53211
Retinol (Vitamin A) to linoleoyl-arachidonoyl-glycerol (18:2 to 20:4) [2] ratio	45	-0.115842	0.0901704	0.198896	0.890616	0.746338	1.06278
Quinate levels	20	0.0421892	0.114198	0.7118	1.04309	0.833902	1.30476
Sulfate of piperine metabolite C18H21NO3 (1) levels	24	0.358798	0.152312	0.0184888	1.43161	1.06212	1.92963
X-11795 levels	17	-0.0470572	0.170666	0.782758	0.954033	0.682793	1.33302
Octadecanedioate levels	39	0.203638	0.120733	0.0916642	1.22585	0.96754	1.55313
Isovalerate (i5:0) levels	17	-0.231243	0.203615	0.256087	0.793547	0.532417	1.18275
Adenosine 5'-monophosphate (AMP) to inosine 5'-monophosphate (IMP) ratio	24	0.0779967	0.105676	0.46047	1.08112	0.878861	1.32992
3-hydroxyhexanoylcarnitine (1) levels	21	0.00898238	0.174395	0.958922	1.00902	0.716891	1.4202
Inosine levels	22	-0.000225531	0.133043	0.998647	0.999774	0.770288	1.29763
1-(1-enyl-palmitoyl)-2-arachidonoyl-GPE (p-16:0/20:4) levels	25	0.100268	0.137964	0.467367	1.10547	0.843545	1.44872
X-11852 levels	26	0.184609	0.13948	0.18565	1.20275	0.915055	1.58089
Kynurenine levels	30	0.0709972	0.129004	0.582079	1.07358	0.833726	1.38243
10-heptadecenoate (17:1n7) levels	21	0.102754	0.174103	0.555062	1.10822	0.787818	1.55893
Phenylacetylglutamine levels	21	0.0353749	0.185494	0.848755	1.03601	0.720224	1.49025
Arachidonate (20:4n6) to caffeine ratio	21	-0.211276	0.141503	0.135415	0.809551	0.613471	1.0683
12,13-DiHOME levels	28	0.170475	0.14962	0.254543	1.18587	0.884457	1.59
Tauro-beta-muricholate levels	34	-0.0846307	0.0656798	0.19756	0.918852	0.807863	1.04509
Adenosine 5'-diphosphate (ADP) to valine ratio	24	-0.191163	0.111479	0.0863837	0.825998	0.663875	1.02771
16a-hydroxy DHEA 3-sulfate levels	46	-0.0832144	0.0608093	0.171172	0.920154	0.816768	1.03663
N-acetylcitrulline levels	63	-0.060843	0.0459349	0.185321	0.940971	0.859955	1.02962
P-cresol glucuronide levels	24	-0.0408777	0.160272	0.798683	0.959947	0.701166	1.31424
Adenosine 5'-diphosphate (ADP) to N-acetylglucosamine to N-acetylgalactosamine ratio	23	-0.0997429	0.122385	0.415078	0.90507	0.712042	1.15043
Tetradecanedioate (C14-DC) levels	40	0.251528	0.0818388	0.00211594	1.28599	1.0954	1.50973
Methionine levels	22	0.379214	0.166702	0.0229181	1.46114	1.05388	2.02577
Octanoylcarnitine (c8) levels	54	-0.127002	0.0771085	0.0995454	0.880732	0.757195	1.02442
(16 or 17)-methylstearate (a19:0 or i19:0) levels	21	-0.0428346	0.131095	0.743861	0.95807	0.74098	1.23876
Isoleucine to phosphate ratio	26	0.0198857	0.189386	0.916375	1.02008	0.703766	1.47858
N-formylanthranilic acid levels	39	-0.172564	0.0770021	0.0250243	0.841505	0.723621	0.978593
Palmitoylcholine levels	25	-0.139611	0.142622	0.327635	0.869697	0.657606	1.15019
X-17146 levels	20	-0.0901814	0.160921	0.575202	0.913765	0.666585	1.2526
2-hydroxyglutarate levels	29	-0.0613146	0.128872	0.634233	0.940527	0.730589	1.21079
5-acetylamino-6-amino-3-methyluracil levels	44	0.173806	0.0879644	0.0481695	1.18982	1.0014	1.41371
(R)-3-hydroxybutyrylcarnitine levels	24	0.194445	0.166187	0.241987	1.21464	0.87697	1.68232
Glycine to alanine ratio	39	0.0261683	0.0782231	0.737977	1.02651	0.880602	1.1966
Carnitine to acetylcarnitine (C2) ratio	19	-0.0140912	0.193193	0.941855	0.986008	0.675198	1.43989
EDTA levels	16	0.148048	0.194769	0.447183	1.15957	0.791599	1.69859
Dihydroferulic acid sulfate levels	28	0.0211098	0.075358	0.77938	1.02133	0.881093	1.1839
1-linoleoyl-gpc (18:2) levels	30	0.1272	0.134196	0.343197	1.13564	0.872996	1.47731
Cystine levels	19	-0.237502	0.187382	0.204985	0.788595	0.5462	1.13856
5-(galactosylhydroxy)-L-lysine levels	14	0.103482	0.164542	0.529409	1.10903	0.803306	1.53109
Lanthionine levels	28	0.0899814	0.155118	0.561859	1.09415	0.807308	1.48292
Palmitoyl sphingomyelin (d18:1/16:0) levels	33	0.0713646	0.167221	0.669548	1.07397	0.773841	1.49051
Glycoursodeoxycholate levels	24	0.265947	0.13958	0.0567372	1.30467	0.992398	1.71519
(N(1) + N(8))-acetylspermidine levels	56	0.00917153	0.0757786	0.903667	1.00921	0.86992	1.17081
Stachydrine levels	25	0.18072	0.180637	0.31709	1.19808	0.840861	1.70705
Sucrose levels	16	0.133216	0.18956	0.482204	1.1425	0.787949	1.65658
Stearate (18:0) levels	21	-0.0562391	0.239757	0.814545	0.945313	0.590868	1.51238
X-11843 levels	23	-0.0278321	0.148857	0.851683	0.972552	0.726446	1.30203
Linolenoylcarnitine (C18:3) levels	31	0.0751797	0.137071	0.583369	1.07808	0.824086	1.41035
N-acetylglucosaminylasparagine levels	39	-0.0384078	0.0800507	0.631374	0.96232	0.822582	1.1258
Adenosine 5'-diphosphate (ADP) to glutamine ratio	20	-0.0553091	0.147762	0.708172	0.946193	0.708275	1.26403
Hydantoin-5-propionate levels	18	0.0533031	0.141497	0.70639	1.05475	0.79929	1.39185
Taurine levels	16	-0.220748	0.194267	0.255827	0.801919	0.547982	1.17353
Theobromine levels	28	0.0418223	0.160427	0.794328	1.04271	0.761387	1.42798
N-acetylputrescine to (N(1) + N(8))-acetylspermidine ratio	66	0.0851448	0.0600378	0.156137	1.08887	0.967994	1.22485
X-12100 levels	28	0.268611	0.133545	0.044285	1.30815	1.00689	1.69954
4-methyl-2-oxopentanoate to 3-methyl-2-oxobutyrate ratio	22	0.141057	0.189955	0.457735	1.15149	0.793538	1.67091
2-linoleoylglycerol (18:2) levels	22	0.165	0.150864	0.274084	1.17939	0.877488	1.58517
X-13844 levels	18	0.048355	0.203581	0.812252	1.04954	0.704221	1.5642
Margarate (17:0) levels	24	0.274816	0.157495	0.0809983	1.31629	0.966694	1.79231
Chiro-inositol levels	15	-0.0411725	0.141677	0.771351	0.959664	0.726978	1.26683
X-21310 levels	23	0.196264	0.150857	0.193261	1.21685	0.905366	1.63549
X-23276 levels	24	-0.0443629	0.109665	0.685822	0.956607	0.771587	1.18599
Octadecenedioylcarnitine (C18:1-DC) levels	40	0.32492	0.0714446	5.41929e-06	1.38392	1.20308	1.59194
Dihydrocaffeate sulfate (2) levels	33	0.0337749	0.136832	0.805037	1.03435	0.791032	1.35252
2-hydroxyphenylacetate levels	29	-0.194714	0.125104	0.119608	0.82307	0.644089	1.05179
Oxalate (ethanedioate) levels	24	-0.057299	0.128395	0.655401	0.944312	0.734216	1.21453
X-21470 levels	30	0.236792	0.104251	0.0231252	1.26718	1.03299	1.55445
Bilirubin degradation product, C16H18N2O5 (3) levels	57	0.180798	0.0645486	0.00509507	1.19817	1.05578	1.35977
Cysteine s-sulfate levels	17	-0.0014169	0.195927	0.99423	0.998584	0.680155	1.46609
Cholate to adenosine 3',5'-cyclic monophosphate (cAMP) ratio	24	-0.15562	0.129645	0.230003	0.855884	0.663833	1.1035
Cis 3,4-methyleneheptanoate levels	26	-0.0831627	0.119748	0.48738	0.920201	0.727699	1.16363
Tyrosine levels	32	0.012478	0.134828	0.926263	1.01256	0.777412	1.31882
Glucose to N-stearoyl-sphingosine (d18:1 to 18:0) ratio	21	0.178801	0.152523	0.241083	1.19578	0.886792	1.61244
S-methylcysteine levels	21	-0.0505365	0.126119	0.688637	0.950719	0.742502	1.21733
Tyramine O-sulfate levels	22	-0.249829	0.157231	0.112076	0.778934	0.572352	1.06008
Stearoylcarnitine levels	26	0.0353025	0.140786	0.802005	1.03593	0.786126	1.36512
Phosphate to alanine ratio	19	-0.0307335	0.217154	0.887453	0.969734	0.633588	1.48422
3-hydroxyphenylacetoylglutamine levels	18	0.0261619	0.137881	0.849511	1.02651	0.783421	1.34502
X-12730 levels	20	-0.0645246	0.142444	0.650561	0.937513	0.709132	1.23945
Undecenoylcarnitine (C11:1) levels	47	0.0667445	0.0802154	0.405372	1.06902	0.913495	1.25103
Phosphate to glucose ratio	19	-0.0934584	0.143122	0.513757	0.910776	0.687993	1.2057
2-aminoheptanoate levels	25	0.0662284	0.154847	0.668867	1.06847	0.788777	1.44734
Histidine to trans-urocanate ratio	36	-0.153434	0.103474	0.138121	0.857757	0.700302	1.05061
X-18345 levels	33	-0.0611423	0.111153	0.582269	0.940689	0.756538	1.16967
X-21742 levels	19	0.0447755	0.151002	0.766831	1.04579	0.777876	1.40599
X-25172 levels	26	-0.118881	0.109282	0.27667	0.887914	0.716717	1.1
Phenol glucuronide levels	23	-0.157965	0.109435	0.148891	0.85388	0.68904	1.05816
Spermidine to ergothioneine ratio	21	0.0742743	0.167465	0.657388	1.0771	0.775725	1.49557
Androstenediol (3beta,17beta) disulfate (1) levels	39	0.172041	0.110775	0.120406	1.18773	0.955923	1.47574
2-aminobutyrate levels	23	0.381121	0.148902	0.0104811	1.46392	1.09338	1.96005
Arginine levels	24	0.120477	0.139841	0.388948	1.12803	0.857605	1.48374
Deoxycholic acid 12-sulfate levels	41	0.20974	0.0780268	0.0071871	1.23336	1.05845	1.43716
Adenosine 5'-diphosphate (ADP) to glucose ratio	19	-0.0909026	0.130172	0.484973	0.913107	0.707484	1.17849
Cis-3,4-methyleneheptanoylglycine levels	44	0.0913859	0.0849881	0.28225	1.09569	0.927567	1.29429
Hydroxy-cmpf levels	19	0.077509	0.182496	0.671043	1.08059	0.755646	1.54527
Oleoylcarnitine levels	30	0.098796	0.127602	0.438782	1.10384	0.859587	1.4175
Dopamine 4-sulfate to dopamine 3-O-sulfate ratio	22	0.0840493	0.142776	0.556078	1.08768	0.822183	1.43892
N-palmitoyl-heptadecasphingosine (d17:1/16:0) levels	35	0.00961365	0.125183	0.938785	1.00966	0.789981	1.29043
Cortolone glucuronide (1) levels	40	0.127666	0.105826	0.227672	1.13617	0.923345	1.39806
4-methylguaiacol sulfate levels	14	0.123865	0.212993	0.560873	1.13186	0.745574	1.71829
2-hydroxybutyrate/2-hydroxyisobutyrate levels	17	-0.163186	0.22957	0.477189	0.849434	0.541646	1.33212
1-stearoyl-2-oleoyl-GPI (18:0/18:1) levels	31	-0.069849	0.139544	0.616688	0.932535	0.709386	1.22588
N-lactoyl phenylalanine levels	19	0.0529206	0.205085	0.796375	1.05435	0.70536	1.576
Adenosine 5'-diphosphate (ADP) to EDTA ratio	26	-0.0364506	0.11577	0.752873	0.964206	0.768466	1.2098
X-24531 levels	29	0.101787	0.126222	0.420004	1.10715	0.864497	1.41791
Nonanoylcarnitine (C9) levels	38	-0.0907772	0.0942449	0.335445	0.913221	0.759195	1.0985
X-17010 levels	19	0.293736	0.158748	0.0642668	1.34143	0.98274	1.83104
Oleate/vaccenate (18:1) levels	23	0.0321319	0.0654692	0.623572	1.03265	0.908294	1.17404
Glutamate to alanine ratio	20	-0.0109981	0.186664	0.953016	0.989062	0.686012	1.42599
Bilirubin (Z,Z) to etiocholanolone glucuronide ratio	53	0.160691	0.0709101	0.0234438	1.17432	1.02194	1.34942
Ceramide (d18:1/14:0, d16:1/16:0) levels	34	-0.192335	0.151192	0.203329	0.825031	0.613441	1.1096
Hydroxypalmitoyl sphingomyelin (d18:1/16:0(OH)) levels	43	-0.0461767	0.0980231	0.637584	0.954873	0.787965	1.15714
Cysteine-glutathione disulfide levels	38	0.139812	0.102657	0.17322	1.15006	0.940451	1.40638
tryptophan to tyrosine ratio	29	0.114413	0.133044	0.389812	1.12121	0.863852	1.45525
1-palmitoyl-2-docosahexaenoyl-GPE (16:0/22:6) levels	44	0.0508148	0.0706175	0.471784	1.05213	0.916131	1.20831
Spermidine to 5-methylthioadenosine (MTA) ratio	18	-0.169949	0.184243	0.356309	0.843708	0.587978	1.21066
Behenoyl dihydrosphingomyelin (d18:0/22:0) levels	41	0.00609407	0.105873	0.954099	1.00611	0.817571	1.23813
Glucuronate levels	16	-0.378705	0.183755	0.0393105	0.684748	0.477656	0.981626
3-phosphoglycerate to adenosine 5'-diphosphate (ADP) ratio	23	0.119208	0.115578	0.302351	1.1266	0.898233	1.41304
Glycochenodeoxycholate 3-sulfate levels	38	-0.0158033	0.0993465	0.873611	0.984321	0.810161	1.19592
17alpha-hydroxypregnanolone glucuronide levels	41	0.0145552	0.0930275	0.875669	1.01466	0.845541	1.21761
Adrenate (22:4n6) levels	29	0.138562	0.0793575	0.0808027	1.14862	0.983165	1.34192
X-21283 levels	29	0.00050858	0.060963	0.993344	1.00051	0.887826	1.12749
Gamma-glutamylglutamine levels	31	0.0724314	0.138856	0.601929	1.07512	0.818954	1.41141
Adenosine 5'-diphosphate (ADP) to uridine ratio	13	-0.255512	0.156648	0.102866	0.77452	0.569758	1.05287
Bilirubin degradation product, C17H18N2O4 (3) levels	50	0.146184	0.0701591	0.0371955	1.15741	1.00871	1.32803
Bilirubin degradation product, C16H18N2O5 (1) levels	46	0.129144	0.0856718	0.131701	1.13785	0.961969	1.3459
Alpha-ketoglutarate to alpha-ketobutyrate ratio	22	-0.245945	0.15202	0.105697	0.781966	0.580478	1.05339
Alpha-ketoglutarate to ornithine ratio	23	0.00840964	0.14602	0.954073	1.00845	0.757457	1.3426
1-linoleoyl-GPI (18:2) levels	24	-0.160511	0.127816	0.209187	0.851708	0.662967	1.09418
Methyl-4-hydroxybenzoate sulfate levels	25	0.17682	0.147533	0.230719	1.19342	0.893736	1.59358
X-12007 levels	13	0.0369066	0.182197	0.839475	1.0376	0.726005	1.48292
3-acetylphenol sulfate levels	22	-0.00764286	0.142827	0.957325	0.992386	0.750073	1.31298
X-12798 levels	80	-0.0435753	0.0513964	0.396534	0.95736	0.865617	1.05883
Phenyllactate (PLA) levels in elite athletes	38	0.138154	0.109859	0.208549	1.14815	0.925734	1.42401
Adenosine 5'-diphosphate (ADP) to arginine ratio	20	-0.111817	0.103635	0.280609	0.894208	0.729831	1.09561
X-21736 levels	33	-0.0083831	0.147071	0.954545	0.991652	0.74331	1.32297
10-nonadecenoate (19:1n9) levels	16	0.0555867	0.219584	0.800155	1.05716	0.687429	1.62575
X-21807 levels	20	0.171327	0.109144	0.116476	1.18688	0.9583	1.46998
phosphate to asparagine ratio	44	-0.14999	0.0874156	0.0861947	0.860717	0.725188	1.02157
4-acetaminophen sulfate levels	25	-0.0222911	0.112021	0.842269	0.977955	0.785173	1.21807
3-phosphoglycerate to phosphate ratio	23	-0.218753	0.162349	0.177845	0.803521	0.584524	1.10457
Glutarate (C5-DC) levels	27	-0.214277	0.121966	0.0789426	0.807125	0.635508	1.02509
Threonine levels	35	0.0555473	0.115916	0.631794	1.05712	0.842276	1.32676
5-methyluridine (ribothymidine) levels	50	0.203544	0.0699836	0.00363221	1.22574	1.06863	1.40595
Ergothioneine levels	31	-0.0619281	0.0545803	0.256533	0.93995	0.844589	1.04608
2-hydroxysebacate levels	20	0.0151325	0.175786	0.931399	1.01525	0.71935	1.43286
3-hydroxylaurate levels	11	0.292759	0.226969	0.197099	1.34012	0.858902	2.09095
X-18921 levels	45	-0.00140174	0.0836774	0.986635	0.998599	0.847547	1.17657
3-methoxycatechol sulfate (2) levels	22	0.118897	0.15006	0.428169	1.12625	0.839272	1.51137
Lactosyl-N-palmitoyl-sphingosine (d18:1/16:0) levels	36	0.164676	0.110274	0.135348	1.17901	0.949841	1.46347
N-acetylasparagine levels	71	-0.0730367	0.0412169	0.076393	0.929567	0.857425	1.00778
Branched-chain, straight-chain, or cyclopropyl 12:1 fatty acid levels	34	0.0954078	0.063633	0.133784	1.10011	0.971113	1.24624
X-21829 levels	32	-0.163211	0.145071	0.260569	0.849412	0.639192	1.12877
Threonate levels	27	0.0230954	0.124828	0.853215	1.02336	0.801262	1.30703
Alpha-tocopherol to sulfate ratio	18	-0.28976	0.199261	0.145898	0.748443	0.506459	1.10605
X-24306 levels	24	-0.0386008	0.108656	0.722397	0.962135	0.777582	1.19049
Sphingomyelin (d18:1/21:0, d17:1/22:0, d16:1/23:0) levels	26	0.0125741	0.12653	0.92084	1.01265	0.790234	1.29767
Alpha-ketoglutarate to pyruvate ratio	23	0.057183	0.167341	0.732566	1.05885	0.762764	1.46987
1-ribosyl-imidazoleacetate levels	43	-0.0895736	0.112339	0.425246	0.914321	0.733625	1.13952
Trans-4-hydroxyproline levels	25	-0.132137	0.165985	0.425988	0.876221	0.632884	1.21312
Mannose to mannitol to sorbitol ratio	20	-0.417591	0.17775	0.0188078	0.658632	0.464878	0.933139
Guanidinoacetate levels	23	0.0560974	0.136533	0.681167	1.0577	0.809364	1.38223
X-15728 levels	33	-0.233167	0.133857	0.0815238	0.792021	0.60925	1.02962
Ferulic acid 4-sulfate levels	46	-0.170235	0.0523674	0.00115091	0.843467	0.761188	0.934639
1-stearoyl-GPG (18:0) levels	35	0.182572	0.129942	0.160014	1.2003	0.930424	1.54846
X-12830 levels	28	-0.0486393	0.0969984	0.616058	0.952525	0.787607	1.15197
Glycine to phosphate ratio	48	0.0545076	0.0688611	0.428618	1.05602	0.922692	1.20862
1H-indole-7-acetic acid levels	30	-0.211423	0.115316	0.0667405	0.809432	0.645686	1.0147
Retinol (Vitamin A) levels	30	0.0179703	0.127067	0.887536	1.01813	0.793675	1.30607
1-methylxanthine levels	47	-0.113798	0.0841984	0.176519	0.892438	0.756671	1.05257
Paraxanthine levels in elite athletes	34	0.0699879	0.126325	0.579559	1.0725	0.837269	1.37381
X-17354 levels	16	-0.0686414	0.159433	0.666808	0.933661	0.683089	1.27615
Aspartate to citrate ratio	22	-0.0352475	0.178611	0.84356	0.965366	0.680229	1.37003
N-succinyl-phenylalanine levels	50	-0.0770133	0.0744968	0.301239	0.925878	0.800093	1.07144
Adenosine 5'-diphosphate (ADP) to choline phosphate ratio	21	-0.097143	0.136937	0.478077	0.907426	0.693822	1.18679
5alpha-androstan-3beta,17alpha-diol disulfate levels	24	0.276459	0.128222	0.0310768	1.31845	1.02546	1.69516
Erythritol levels in elite athletes	30	0.00959449	0.0662525	0.884855	1.00964	0.88669	1.14964
Pristanate levels	14	-0.0604516	0.16573	0.71529	0.941339	0.680259	1.30262
Glycochenodeoxycholate levels	38	-0.00686128	0.118437	0.953803	0.993162	0.787417	1.25267
4-hydroxyphenylacetylglutamine levels	26	-0.00420997	0.132584	0.974669	0.995799	0.767917	1.29131
Alpha-ketoglutarate to kynurenine ratio	29	-0.152121	0.115118	0.186354	0.858884	0.685401	1.07628
X-12849 levels	26	0.0328162	0.140763	0.81566	1.03336	0.784209	1.36167
Homostachydrine levels	30	-0.215644	0.137633	0.117159	0.806022	0.615449	1.05561
X-25419 levels	30	0.19922	0.146103	0.172708	1.22045	0.916547	1.62512
X-13684 levels	47	-0.0645597	0.107332	0.547509	0.93748	0.759625	1.15698
N-palmitoylglycine levels	39	0.0331382	0.0931489	0.722024	1.03369	0.861196	1.24074
X-13507 levels	15	-0.158592	0.266809	0.552244	0.853345	0.505838	1.43958
Carnitine C14 levels	26	-0.191691	0.153132	0.210642	0.825562	0.611507	1.11455
Phosphate to EDTA ratio	23	0.0280845	0.178089	0.874694	1.02848	0.725445	1.45811
X-25217 levels	15	-0.0927293	0.161351	0.56549	0.91144	0.66433	1.25047
X-25790 levels	17	-0.173077	0.206258	0.401396	0.841073	0.561389	1.2601
N-alpha-acetylornithine levels	21	-0.0753693	0.128304	0.556916	0.927401	0.721195	1.19257
4-methyl-2-oxopentanoate levels	13	0.225456	0.295836	0.446003	1.25289	0.701606	2.23736
N-acetyl-beta-alanine levels	35	0.0254413	0.0687034	0.711154	1.02577	0.896535	1.17363
Proline to trans-4-hydroxyproline ratio	28	-0.242403	0.139956	0.0832753	0.78474	0.596475	1.03243
X-24518 levels	53	-0.0976433	0.0686973	0.155214	0.906972	0.792716	1.0377
3beta-hydroxy-5-cholestenoate levels	43	-0.214564	0.0885203	0.0153552	0.806894	0.678369	0.959768
Carnitine C18:2 levels	45	0.0300192	0.0768179	0.695957	1.03047	0.886438	1.19791
X-25810 levels	35	-0.023651	0.10013	0.813275	0.976626	0.802595	1.18839
Pipecolate levels	31	0.0179244	0.0456238	0.694412	1.01809	0.930998	1.11332
1,2-dipalmitoyl-gpc (16:0/16:0) levels	47	0.326285	0.0871705	0.00018179	1.38581	1.16816	1.64401
Phosphate to acetoacetate ratio	24	-0.0745711	0.13457	0.57948	0.928141	0.712962	1.20826
X-12013 levels	22	-0.0784238	0.166518	0.637667	0.924573	0.667111	1.2814
N-acetylalliin levels	29	-0.0355258	0.104781	0.734573	0.965098	0.785923	1.18512
X-23639 levels	22	-0.0822554	0.12326	0.504561	0.921037	0.723362	1.17273
5alpha-androstan-3alpha,17beta-diol monosulfate (2) levels	39	-0.319208	0.126516	0.0116339	0.726725	0.567123	0.931242
3-hydroxydecanoylcarnitine levels	30	-0.0605417	0.150308	0.687107	0.941254	0.701071	1.26372
Adenosine 5'-diphosphate (ADP) to phosphoethanolamine ratio	22	0.154381	0.162879	0.343218	1.16694	0.848011	1.6058
X-21339 levels	27	0.0987938	0.157202	0.529707	1.10384	0.811135	1.50217
Caffeine to linoleate (18:2n6) ratio	13	-0.0992191	0.168559	0.556109	0.905544	0.650772	1.26006
Thymol sulfate levels	20	0.0283186	0.157448	0.857263	1.02872	0.755572	1.40062
Sphingomyelin (d17:1/16:0, d18:1/15:0, d16:1/17:0) levels	40	0.00914923	0.123394	0.940894	1.00919	0.79239	1.28531
Phosphate to tryptophan ratio	19	0.21585	0.18213	0.235962	1.24092	0.868381	1.77327
Taurodeoxycholate levels	22	0.163292	0.159997	0.307448	1.17738	0.860447	1.61105
2-hydroxypalmitate levels	21	-0.0614254	0.159297	0.69979	0.940423	0.68822	1.28505
Alpha-hydroxyisocaproate levels	23	0.0868691	0.165481	0.599619	1.09075	0.788617	1.50865
X-12101 levels	27	0.0833579	0.113561	0.462927	1.08693	0.870035	1.3579
Hydroquinone sulfate levels	18	-0.066991	0.176288	0.703938	0.935204	0.661984	1.32119
Spermidine to taurocholate ratio	18	-0.111215	0.18121	0.53939	0.894746	0.627264	1.27629
Adenosine 5'-monophosphate (AMP) to leucine ratio	21	-0.203143	0.172705	0.2395	0.816162	0.58179	1.14495
Bilirubin degradation product, C17H18N2O4 (1) levels	53	0.14038	0.0644714	0.0294501	1.15071	1.01412	1.30571
N-acetylphenylalanine levels	59	-0.0629993	0.0578951	0.276523	0.938944	0.838221	1.05177
X-14939 levels	23	-0.00487863	0.114247	0.965939	0.995133	0.795486	1.24489
X-17438 levels	20	0.00482376	0.133428	0.971161	1.00484	0.773604	1.30518
Adenosine 5'-diphosphate (ADP) to fructose ratio	31	-0.0922574	0.0929456	0.320907	0.91187	0.760005	1.09408
N6,N6-dimethyllysine levels	96	-0.0239474	0.0317568	0.450796	0.976337	0.917419	1.03904
4-acetylphenol sulfate levels	19	-0.0789574	0.142835	0.580409	0.924079	0.698434	1.22262
Cholesterol to benzoate ratio	14	-0.138434	0.19613	0.480297	0.870721	0.592829	1.27888
Docosahexaenoylcarnitine (C22:6) levels	33	-0.176593	0.119821	0.140533	0.838121	0.662695	1.05999
X-24588 levels	55	-0.102721	0.081365	0.206779	0.902379	0.76936	1.0584
2'-deoxyuridine to cytidine ratio	34	0.144618	0.130977	0.26953	1.1556	0.893957	1.49382
Phosphate to valine ratio	27	-0.300987	0.161851	0.0629342	0.740088	0.538906	1.01637
3-carboxy-4-methyl-5-pentyl-2-furanpropionate (3-CMPFP) levels	32	0.12586	0.133494	0.345774	1.13412	0.873028	1.4733
N4-acetylcytidine levels	49	0.02637	0.0854629	0.75766	1.02672	0.86837	1.21395
X-25265 levels	28	-0.0618119	0.070726	0.382139	0.94006	0.818375	1.07984
Glycocholate levels	35	-0.0824475	0.114991	0.473382	0.92086	0.73504	1.15366
X-11632 levels	24	-0.134444	0.148899	0.366569	0.874202	0.652929	1.17046
Palmitoyl dihydrosphingomyelin (d18:0/16:0) levels	36	0.000199244	0.124544	0.998724	1.0002	0.783561	1.27673
Adenosine 5'-monophosphate (AMP) to asparagine ratio	24	0.00655121	0.159581	0.967254	1.00657	0.73622	1.3762
Homocitrulline levels	39	0.106354	0.102429	0.299121	1.11222	0.909912	1.3595
Salicylate to taurocholate ratio	25	0.50018	0.164511	0.00236267	1.64902	1.19451	2.27646
Aspartate to N-acetylglucosamine to N-acetylgalactosamine ratio	27	-0.218405	0.135442	0.106845	0.8038	0.616393	1.04819
X-25519 levels	19	0.228817	0.187111	0.221368	1.25711	0.871169	1.81404
1-stearoyl-2-docosahexaenoyl-GPE (18:0/22:6) levels	50	0.0315304	0.0829309	0.703796	1.03203	0.877205	1.21419
X-13866 levels	35	0.151516	0.162165	0.350132	1.1636	0.846769	1.59897
1-myristoyl-2-palmitoyl-gpc (14:0/16:0) levels	16	-0.0852083	0.209403	0.684074	0.918321	0.609182	1.38434
X-24307 levels	16	0.0275324	0.202166	0.891673	1.02791	0.691624	1.52772
2-acetamidophenol sulfate levels	22	0.115372	0.149818	0.441252	1.12229	0.836715	1.50534
Valine levels	22	-0.321878	0.188082	0.0870117	0.724786	0.501316	1.04787
Indolin-2-one levels	21	-0.27586	0.121299	0.0229535	0.758919	0.598334	0.962604
1-palmitoyl-GPE (16:0) levels	25	0.240371	0.130586	0.0656649	1.27172	0.984542	1.64266
X-19438 levels	24	0.224196	0.138561	0.105655	1.25132	0.953722	1.64177
2-hydroxy-4-(methylthio)butanoic acid levels	58	0.0537404	0.074776	0.472335	1.05521	0.911357	1.22177
X-24951 levels	22	0.18181	0.155727	0.243012	1.19939	0.883897	1.62748
1-(1-enyl-palmitoyl)-2-arachidonoyl-gpc (p-16:0/20:4) levels	66	0.0411533	0.0611674	0.501076	1.04201	0.924285	1.17473
Phosphate to linoleoyl-arachidonoyl-glycerol (18:2 to 20:4) [1] ratio	35	-0.0501567	0.107944	0.64218	0.95108	0.769721	1.17517
X-23782 levels	21	0.0727998	0.171283	0.670818	1.07552	0.768807	1.50458
Adenosine 5'-diphosphate (ADP) to glycerate ratio	15	0.031928	0.200756	0.873639	1.03244	0.696593	1.53022
N-acetyl-2-aminoadipate levels	30	-0.0813219	0.104273	0.435455	0.921897	0.75149	1.13095
Glycerophosphoethanolamine levels	23	-0.162213	0.137799	0.239125	0.85026	0.649015	1.11391
O-sulfo-l-tyrosine levels	27	-0.0131116	0.15544	0.932777	0.986974	0.727767	1.3385
X-17653 levels	35	0.106469	0.125747	0.397169	1.11234	0.869362	1.42324
4-vinylphenol sulfate levels	25	0.114731	0.156911	0.464668	1.12157	0.824634	1.52543
1-palmitoleoyl-2-linolenoyl-GPC (16:1/18:3) levels	25	-0.134781	0.112106	0.229264	0.873908	0.701518	1.08866
N-acetylglucosamine/n-acetylgalactosamine levels	25	0.0855114	0.118096	0.469015	1.08927	0.864195	1.37297
Alliin levels	27	-0.0523081	0.124645	0.674737	0.949036	0.743332	1.21167
Caffeine to theophylline ratio	28	0.0602204	0.14781	0.683702	1.06207	0.79494	1.41897
3-hydroxyisobutyrate to adenosine 5'-diphosphate (ADP) ratio	22	0.108029	0.0921438	0.241037	1.11408	0.929998	1.3346
X-21845 levels	20	0.0358034	0.112862	0.751067	1.03645	0.830767	1.29306
2-stearoyl-GPE (18:0) levels	33	0.0061424	0.119509	0.959009	1.00616	0.796048	1.27173
Ceramide (d18:1/16:0) levels	28	-0.103989	0.145085	0.473532	0.901235	0.678171	1.19767
Glutamate to pyruvate ratio	28	-0.0461281	0.145551	0.751303	0.95492	0.717913	1.27017
X-22776 levels	14	0.315826	0.206452	0.126072	1.37139	0.91501	2.0554
3-methylglutaconate levels	47	-0.00842661	0.0840655	0.920155	0.991609	0.840974	1.16923
9-hydroxystearate levels	26	0.225233	0.173707	0.194759	1.25261	0.891159	1.76068
1-stearoyl-2-linoleoyl-GPE (18:0/18:2) levels	55	-0.00341858	0.0776401	0.96488	0.996587	0.855907	1.16039
Adenosine 5'-monophosphate (AMP) to arginine ratio	17	0.172002	0.172156	0.317744	1.18768	0.847534	1.66434
Oleoylcholine levels	19	-0.427777	0.173691	0.0137831	0.651957	0.463842	0.916362
Mannose to trans-4-hydroxyproline ratio	26	0.0293514	0.179293	0.869962	1.02979	0.724653	1.4634
S-carboxyethylcysteine levels	21	0.0102476	0.173657	0.952944	1.0103	0.718837	1.41994
X-13728 levels	21	-0.178094	0.197029	0.36605	0.836864	0.568775	1.23131
3-methylxanthine levels	26	-0.0831576	0.163259	0.6105	0.920206	0.668215	1.26723
Thioproline levels	27	-0.321184	0.131539	0.0146171	0.72529	0.560458	0.938599
Heneicosapentaenoate (21:5n3) levels	19	0.0112682	0.130368	0.931121	1.01133	0.78329	1.30577
Adenosine 5'-diphosphate (ADP) to glycine ratio	29	-0.131228	0.0891411	0.140984	0.877018	0.736428	1.04445
Benzoate to linoleoyl-arachidonoyl-glycerol (18:2 to 20:4) [1] ratio	24	-0.199338	0.114531	0.0817762	0.819273	0.654543	1.02546
Caffeine levels	26	0.00101722	0.147273	0.994489	1.00102	0.750034	1.33599
Beta-citrylglutamate levels	62	0.0690908	0.0644581	0.283778	1.07153	0.944361	1.21583
Gamma-glutamylalanine levels	14	-0.153072	0.182443	0.401463	0.858068	0.600099	1.22693
Methylsuccinate levels	37	-0.0530968	0.0900556	0.555459	0.948288	0.794847	1.13135
N6-carbamoylthreonyladenosine levels	36	-0.029386	0.136006	0.828938	0.971042	0.743818	1.26768
Cortisone to 4-cholesten-3-one ratio	32	-0.0291328	0.0893062	0.744264	0.971288	0.815321	1.15709
Cis-3,4-methyleneheptanoylcarnitine levels	34	0.0470479	0.0887018	0.595831	1.04817	0.880903	1.2472
Isovalerylglycine levels	30	-0.00843578	0.0986968	0.931886	0.9916	0.817192	1.20323
Adenosine 5'-diphosphate (ADP) to cytidine ratio	17	0.162196	0.160311	0.311653	1.17609	0.858977	1.61027
Leucine to N-palmitoyl-sphingosine (d18:1 to 16:0) ratio	25	0.152771	0.169353	0.367013	1.16506	0.835971	1.62369
5-methylthioadenosine (MTA) to phosphate ratio	28	-0.0285777	0.134619	0.831884	0.971827	0.746447	1.26526
Maltotriose levels	25	-0.0765941	0.137354	0.57709	0.926266	0.707649	1.21242
Carnitine to palmitoylcarnitine (C16) ratio	32	-0.173993	0.151144	0.249662	0.840303	0.624856	1.13004
X-18913 levels	20	0.209787	0.172672	0.224387	1.23342	0.879281	1.73018
N-acetylisoleucine levels	20	0.0310659	0.182825	0.865072	1.03155	0.720888	1.4761
Ethylparaben sulfate levels	18	-0.00969913	0.195595	0.960451	0.990348	0.674985	1.45305
1-myristoyl-2-arachidonoyl-GPC (14:0/20:4) levels	43	-0.0638418	0.100157	0.523853	0.938153	0.770937	1.14164
Choline to taurocholate ratio	26	-0.0157688	0.127853	0.901842	0.984355	0.766162	1.26469
Gamma-tocopherol/beta-tocopherol levels	23	0.0728889	0.167178	0.66284	1.07561	0.775087	1.49266
Glycerol to glycerol 3-phosphate ratio	24	0.0422769	0.169232	0.80273	1.04318	0.748699	1.4535
Malonylcarnitine levels	23	-0.167847	0.131955	0.203373	0.845483	0.652803	1.09503
Dopamine 3-o-sulfate levels	26	-0.0221289	0.133832	0.868669	0.978114	0.752436	1.27148
Histidine to glutamine ratio	33	-0.0512581	0.124854	0.681405	0.950033	0.743809	1.21343
Acisoga levels	41	-0.051455	0.0876487	0.557164	0.949846	0.799918	1.12788
Arginine to ornithine ratio	36	-0.0759843	0.107406	0.479287	0.926831	0.750887	1.144
Pentadecanoate (15:0) levels	23	0.0697243	0.15664	0.656229	1.07221	0.788763	1.45752
Glycosyl-N-tricosanoyl-sphingadienine (d18:2/23:0) levels	30	-0.135317	0.131196	0.302348	0.873439	0.675392	1.12956
Glucuronate to etiocholanolone glucuronide ratio	35	0.110896	0.1097	0.312061	1.11728	0.901121	1.38529
Gamma-glutamylmethionine levels	26	-0.0116205	0.174208	0.946817	0.988447	0.702529	1.39073
Myo-inositol levels	31	-0.0835401	0.139984	0.550651	0.919854	0.699137	1.21025
2,3-dihydroxyisovalerate levels	27	-0.111459	0.128721	0.386548	0.894528	0.695064	1.15123
Cytidine to N-acetylneuraminate ratio	30	0.249114	0.149403	0.0954361	1.28289	0.957225	1.71935
Malate levels	20	-0.134538	0.0900852	0.13532	0.87412	0.732637	1.04293
Adenosine 5'-monophosphate (AMP) to N-palmitoyl-sphingosine (d18:1 to 16:0) ratio	22	-0.017256	0.157411	0.912708	0.982892	0.721962	1.33813
Glucose to glycerol ratio	18	-0.204962	0.193718	0.290035	0.814678	0.557301	1.19092
3-methoxytyramine sulfate levels	19	0.0706308	0.128159	0.581552	1.07318	0.834802	1.37964
Docosadienoate (22:2n6) levels	22	-0.199378	0.169589	0.239732	0.81924	0.587563	1.14227
N-acetylcarnosine levels	61	-0.130946	0.094258	0.164763	0.877265	0.729284	1.05527
1-linoleoyl-GPG (18:2) levels	39	0.316717	0.0887282	0.000357642	1.37261	1.15351	1.63333
Eicosenoylcarnitine (C20:1) levels	30	0.0935919	0.159221	0.556658	1.09811	0.803739	1.5003
Choline levels	25	0.0959592	0.160411	0.549701	1.10071	0.803766	1.50737
Carotene diol (1) levels	42	0.0835792	0.112012	0.45557	1.08717	0.872873	1.35408
X-24949 levels	41	0.00054742	0.0859333	0.994917	1.00055	0.845454	1.18409
3-(3-hydroxyphenyl)propionate sulfate levels	21	0.0814637	0.140358	0.561644	1.08487	0.823957	1.42841
Epiandrosterone sulfate levels	40	0.0473712	0.056584	0.402489	1.04851	0.938443	1.17149
X-13729 levels	30	0.0481107	0.132719	0.716977	1.04929	0.80895	1.36103
Heptenedioate (C7:1-DC) levels	16	0.0263394	0.185187	0.886897	1.02669	0.714175	1.47596
Cholate to adenosine 5'-monophosphate (AMP) ratio	22	-0.0778137	0.150732	0.605688	0.925137	0.688494	1.24312
Sphingomyelin (d18:1/20:2, d18:2/20:1, d16:1/22:2) levels	34	-0.181894	0.112134	0.104777	0.833689	0.669197	1.03861
5alpha-androstan-3alpha,17alpha-diol monosulfate levels	41	0.0209014	0.0620703	0.736314	1.02112	0.904153	1.15322
Androsterone glucuronide levels	52	0.0584049	0.0841323	0.487555	1.06014	0.89898	1.2502
3-carboxy-4-methyl-5-propyl-2-furanpropanoate (cmpf) levels	17	-0.116963	0.18506	0.527371	0.889618	0.618981	1.27859
1,3,7-trimethylurate levels	27	0.01635	0.132689	0.901932	1.01648	0.783707	1.3184
3-methyl catechol sulfate (2) levels	26	-0.121451	0.114166	0.287412	0.885634	0.708067	1.10773
3-hydroxybutyroylglycine levels	41	0.116008	0.0970713	0.232055	1.12301	0.928438	1.35835
(S)-3-hydroxybutyrylcarnitine levels	27	0.103852	0.121893	0.39422	1.10944	0.873665	1.40883
3-hydroxyhexanoate levels	18	-0.18764	0.179586	0.296093	0.828913	0.582965	1.17862
Gamma-glutamyl-alpha-lysine levels	34	0.0353939	0.106643	0.739972	1.03603	0.840611	1.27687
X-12544 levels	23	-0.060196	0.143608	0.675093	0.94158	0.710584	1.24767
Gamma-glutamylcitrulline levels	27	-0.0540434	0.114826	0.637887	0.947391	0.756463	1.18651
Octadecadienedioate (C18:2-DC) levels	61	0.213369	0.0735185	0.00370493	1.23784	1.07173	1.4297
Fructose levels	26	0.00598809	0.151403	0.968451	1.00601	0.747693	1.35356
Sphingomyelin (d18:2/23:0, d18:1/23:1, d17:1/24:1) levels	28	-0.154212	0.159546	0.333759	0.85709	0.626929	1.17175
Imidazole lactate levels	72	-0.0611034	0.0603268	0.311121	0.940726	0.835818	1.0588
Bilirubin (E,Z or Z,E) levels	56	0.129504	0.0650027	0.0463401	1.13826	1.0021	1.29293
Cholesterol to oleoyl-linoleoyl-glycerol (18:1 to 18:2) [2] ratio	40	-0.12081	0.1222	0.322848	0.886203	0.697452	1.12604
1-(1-enyl-stearoyl)-2-oleoyl-GPE (p-18:0/18:1) levels	21	0.139998	0.14655	0.339428	1.15027	0.863088	1.53301
X-17346 levels	29	-0.0444209	0.115391	0.700267	0.956551	0.762932	1.19931
Sphingomyelin (d18:1/14:0, d16:1/16:0) levels	42	-0.00576615	0.0542343	0.915329	0.99425	0.893986	1.10576
Glutamine conjugate of C7H12O2 levels	31	-0.0315568	0.143342	0.825754	0.968936	0.73161	1.28325
Ornithine levels	26	0.056469	0.139173	0.684929	1.05809	0.805486	1.38992
1-(1-enyl-stearoyl)-2-linoleoyl-GPE (p-18:0/18:2) levels	24	-0.03611	0.137471	0.792803	0.964534	0.736715	1.2628
3-phosphoglycerate to glycerate ratio	18	0.049261	0.185472	0.790549	1.05049	0.730326	1.51102
Benzoate to oleoyl-linoleoyl-glycerol (18:1 to 18:2) [2] ratio	35	-0.147707	0.124704	0.236231	0.862683	0.675618	1.10154
5-hydroxyhexanoate levels	20	-0.0796028	0.16057	0.62007	0.923483	0.674138	1.26505
Deoxycholate levels	30	-0.0377591	0.12473	0.762098	0.962945	0.7541	1.22963
Campesterol levels	29	-0.0609081	0.087345	0.485597	0.94091	0.792863	1.1166
Spermidine to adenosine 5'-diphosphate (ADP) ratio	23	0.0915472	0.122167	0.453638	1.09587	0.862518	1.39235
3-methyl catechol sulfate (1) levels	28	-0.202418	0.165323	0.220808	0.816753	0.590698	1.12932
X-23641 levels	34	0.104328	0.0906461	0.249758	1.10996	0.929286	1.32577
Adenosine 5'-diphosphate (ADP) to creatine ratio	22	-0.0847227	0.11082	0.444566	0.918767	0.73939	1.14166
Isobutyrylcarnitine (c4) levels	62	0.0280101	0.0634476	0.658874	1.02841	0.908149	1.16459
N-palmitoyl-sphingosine (d18:1 to 16:0) to N-stearoyl-sphingosine (d18:1 to 18:0) ratio	26	-0.0189967	0.111242	0.864405	0.981183	0.788967	1.22023
Spermidine to N-acetylputrescine ratio	29	-0.120469	0.103098	0.242611	0.886505	0.724306	1.08503
Pimeloylcarnitine/3-methyladipoylcarnitine (C7-DC) levels	41	-0.315256	0.0992538	0.00149184	0.729602	0.60062	0.886283
X-21733 levels	30	-0.0728016	0.136219	0.593035	0.929785	0.711919	1.21433
X-18888 levels	26	0.0139497	0.126045	0.911877	1.01405	0.792075	1.29823
Pyrraline levels	23	0.0970209	0.153026	0.526071	1.10188	0.816352	1.48728
Dihydroorotate levels	48	-0.188474	0.0936931	0.0442611	0.828222	0.689277	0.995176
Linoleoyl ethanolamide levels	27	-0.150263	0.124491	0.227423	0.860481	0.674175	1.09827
4-hydroxy-2-oxoglutaric acid levels	29	-0.162867	0.147009	0.267918	0.849704	0.636987	1.13346
Isobutyrylglycine levels	36	0.02979	0.0983646	0.762002	1.03024	0.849587	1.2493
Arachidonoylcarnitine (C20:4) levels	89	0.134362	0.0598452	0.0247583	1.14381	1.01721	1.28616
Carotene diol (3) levels	29	0.0833072	0.129964	0.521521	1.08688	0.842466	1.40219
Butyrate/isobutyrate (4:0) levels	19	0.104443	0.176056	0.553021	1.11009	0.786136	1.56755
Arachidonate (20:4n6) levels	48	0.0863948	0.083381	0.300134	1.09024	0.92586	1.2838
S-methylcysteine sulfoxide levels	23	-0.123659	0.154794	0.424371	0.883681	0.652428	1.1969
Serine to alpha-ketobutyrate ratio	19	0.0683664	0.156658	0.662542	1.07076	0.787665	1.4556
X-24556 levels	36	0.106883	0.091863	0.244625	1.1128	0.929444	1.33234
2,3-dihydroxy-5-methylthio-4-pentenoate (dmtpa) levels	34	0.0852029	0.144746	0.556105	1.08894	0.81996	1.44615
2-ketocaprylate levels	35	0.054221	0.10443	0.603614	1.05572	0.860311	1.29551
Umbelliferone sulfate levels	21	0.0806425	0.12999	0.53501	1.08398	0.840181	1.39853
1-oleoyl-2-docosahexaenoyl-GPC (18:1/22:6) levels	35	0.0746933	0.129936	0.565396	1.07755	0.835285	1.39009
Cytosine levels	17	0.196516	0.172855	0.255586	1.21716	0.867379	1.70798
Methyl glucopyranoside (alpha + beta) levels	36	0.0234297	0.0678162	0.729727	1.02371	0.896291	1.16923
Tartronate (hydroxymalonate) levels	20	0.264174	0.115813	0.0225465	1.30235	1.03788	1.63422
Glucuronide of piperine metabolite C17H21NO3 (3) levels	19	0.0631802	0.0731924	0.388023	1.06522	0.922861	1.22954
X-14056 levels	20	0.0630125	0.10775	0.55868	1.06504	0.862278	1.31548
Homovanillate (hva) levels	27	-0.0307533	0.141409	0.827835	0.969715	0.734978	1.27942
Cytidine levels	31	0.0199218	0.130049	0.878251	1.02012	0.790591	1.31629
X-25271 levels	16	0.0260772	0.207926	0.900195	1.02642	0.682865	1.54282
Carboxyethyl-gaba levels	25	0.0647684	0.0993447	0.51443	1.06691	0.878142	1.29626
Citrate levels	27	-0.036176	0.143348	0.800759	0.96447	0.72823	1.27735
Glycosyl ceramide (d18:2/24:1, d18:1/24:2) levels	50	-0.12694	0.0917509	0.166501	0.880786	0.735818	1.05431
X-15503 levels	25	-0.106661	0.136219	0.433621	0.89883	0.688217	1.1739
Gamma-glutamylglutamate levels	30	0.134775	0.154886	0.384216	1.14428	0.844676	1.55015
X-17351 levels	19	0.0218553	0.167595	0.896246	1.0221	0.735922	1.41955
Androsterone glucuronide to etiocholanolone glucuronide ratio	65	0.224018	0.0630796	0.000383247	1.25109	1.10559	1.41574
Adenosine 5'-diphosphate (ADP) to gluconate ratio	22	-0.240251	0.128986	0.0625156	0.78643	0.610753	1.01264
Caprate (10:0) levels	12	-0.0423727	0.206156	0.837152	0.958512	0.639903	1.43576
Glycosyl-N-(2-hydroxynervonoyl)-sphingosine (d18:1/24:1(2OH)) levels	36	-0.0858	0.108649	0.429702	0.917778	0.741744	1.13559
10-undecenoate (11:1n1) levels	24	0.156995	0.116235	0.176802	1.16999	0.931624	1.46934
Glycerol to carnitine ratio	29	0.188888	0.11556	0.102145	1.20791	0.963089	1.51495
Uridine to pseudouridine ratio	26	0.0316777	0.148875	0.831498	1.03218	0.770961	1.38192
X-12407 levels	23	-0.0253735	0.136126	0.852134	0.974946	0.746633	1.27307
X-18901 levels	29	-0.0995464	0.131839	0.450213	0.905248	0.699108	1.17217
Adenosine 5'-diphosphate (ADP) to glycerol ratio	25	-0.171747	0.100695	0.0880797	0.842192	0.69135	1.02595
3b-hydroxy-5-cholenoic acid levels	34	-0.246267	0.131601	0.061301	0.781713	0.603986	1.01174
Tetradecadienoate (14:2) levels	19	0.0256031	0.200477	0.898378	1.02593	0.69258	1.51974
Salicyluric glucuronide levels	17	0.068671	0.181723	0.705514	1.07108	0.750132	1.52936
Adenosine 5'-diphosphate (ADP) to citrate ratio	21	-0.0611794	0.135718	0.652146	0.940654	0.720949	1.22731
X-17357 levels	37	0.135351	0.112174	0.22758	1.14494	0.918962	1.42648
3-Hydroxybutyrate levels	16	0.267195	0.206882	0.196519	1.30629	0.870843	1.95949
1-stearoyl-2-oleoyl-gpc (18:0/18:1) levels	35	-0.0216572	0.163943	0.894904	0.978576	0.709648	1.34942
Phosphate to glutamate ratio	22	0.0866008	0.179166	0.628844	1.09046	0.76754	1.54924
2s,3R-dihydroxybutyrate levels	28	0.0478093	0.136358	0.725877	1.04897	0.802958	1.37036
1,7-dimethyluric acid levels	36	0.0885805	0.123547	0.473389	1.09262	0.857639	1.39199
Sphinganine-1-phosphate levels	17	0.100638	0.18728	0.591013	1.10588	0.76611	1.59633
Paraxanthine to 5-acetylamino-6-formylamino-3-methyluracil ratio	80	-0.0587845	0.0347793	0.0909871	0.94291	0.880776	1.00943
Adenosine 5'-diphosphate (ADP) to glutamate ratio	29	0.0526449	0.102725	0.608313	1.05406	0.861831	1.28915
Phosphate to serine ratio	31	-0.187578	0.12186	0.123734	0.828964	0.652839	1.0526
Phosphate to proline ratio	31	0.307475	0.148	0.0377523	1.35999	1.01755	1.81767
Beta-hydroxyisovaleroylcarnitine levels	53	0.147139	0.102894	0.152715	1.15852	0.946927	1.41738
Cysteinylglycine to taurine ratio	34	0.0817088	0.128743	0.525646	1.08514	0.843136	1.39661
Adenosine 5'-monophosphate (AMP) to phenylalanine ratio	24	0.216392	0.161105	0.179215	1.24159	0.905405	1.7026
X-21285 levels	40	0.149232	0.092148	0.105343	1.16094	0.969109	1.39075
Arachidonoylcholine levels	21	0.0694338	0.150098	0.643659	1.0719	0.798709	1.43854
Propionylglycine levels	31	0.0185726	0.0915753	0.839282	1.01875	0.851364	1.21904
Inosine to EDTA ratio	24	-0.0429938	0.130489	0.741791	0.957917	0.741743	1.23709
Homoarginine levels	55	0.0338476	0.0909471	0.709768	1.03443	0.865534	1.23628
3-hydroxyisobutyrate levels	21	-0.263081	0.180196	0.144298	0.76868	0.539958	1.09429
X-22162 levels	36	0.0569671	0.0845043	0.500227	1.05862	0.897034	1.24932
Sphingomyelin (d17:2/16:0, d18:2/15:0) levels	33	-0.00106902	0.143993	0.994076	0.998932	0.753297	1.32466
Alpha-tocopherol to glycerol ratio	23	-0.22588	0.186	0.224591	0.797813	0.554083	1.14876
Cholesterol levels	18	0.124864	0.203531	0.539552	1.13299	0.760289	1.68841
Citrulline to phosphate ratio	37	-0.153949	0.133678	0.249469	0.857316	0.659708	1.11411
X-12738 levels	18	-0.156502	0.173212	0.366244	0.85513	0.608963	1.20081
Cis-4-decenoate (10:1n6) levels	52	-0.0201666	0.0718407	0.77893	0.980035	0.851314	1.12822
Hexanoylcarnitine levels (Biocrates platform)	46	-0.074638	0.0777766	0.337234	0.928079	0.796857	1.08091
Docosapentaenoate n3 DPA; 22:5n3 levels	26	0.129663	0.148289	0.381902	1.13844	0.851307	1.52243
4-hydroxycoumarin levels	24	-0.251249	0.129225	0.0518628	0.777829	0.603789	1.00203
X-24728 levels	31	-0.328995	0.142811	0.0212384	0.719646	0.543947	0.952099
Histidine betaine (hercynine) levels	16	-0.181872	0.21875	0.405738	0.833708	0.543013	1.28002
Adenosine 5'-diphosphate (ADP) to mannose ratio	19	-0.0816618	0.126562	0.518779	0.921584	0.719122	1.18105
X-15523 levels	96	0.00420582	0.021693	0.84627	1.00421	0.962412	1.04783
Adenosine 5'-monophosphate (AMP) to alanine ratio	23	-0.0271916	0.172599	0.874818	0.973175	0.693859	1.36493
3-hydroxyoctanoate levels	22	-0.00240958	0.1577	0.987809	0.997593	0.732347	1.35891
Palmitoleate (16:1n7) levels	25	0.0881449	0.158351	0.577773	1.09215	0.800736	1.48961
X-11858 levels	27	0.0136639	0.121513	0.910468	1.01376	0.798915	1.28638
Acetylcarnitine (C2) to propionylcarnitine (C3) ratio	19	-0.150574	0.164684	0.360547	0.860214	0.622909	1.18792
X-12026 levels	28	-0.0106749	0.153338	0.944499	0.989382	0.732555	1.33625
Alpha-ketoglutarate to trans-4-hydroxyproline ratio	18	-0.118401	0.195163	0.544065	0.88834	0.605973	1.30228
X-23659 levels	38	-0.0115587	0.0900435	0.897857	0.988508	0.828578	1.17931
Glucose-to-mannose ratio	42	-0.0141585	0.098009	0.885136	0.985941	0.813625	1.19475
Cholesterol to cortisol ratio	18	-0.105261	0.161669	0.514989	0.90009	0.655648	1.23567
Phosphate to citrate ratio	37	0.00788627	0.110155	0.942926	1.00792	0.812192	1.25081
Oleoyl-linoleoyl-glycerol (18:1 to 18:2) [2] to linoleoyl-arachidonoyl-glycerol (18:2 to 20:4) [1] ratio	48	-0.0244042	0.07485	0.744393	0.975891	0.842729	1.1301
Uridine to 2'-deoxyuridine ratio	30	-0.176795	0.140268	0.207522	0.837952	0.636532	1.10311
3-methyl-2-oxovalerate to 3-methyl-2-oxobutyrate ratio	21	0.00979653	0.259796	0.96992	1.00984	0.606892	1.68034
Laurate (12:0) levels	20	0.112653	0.1885	0.550086	1.11924	0.773518	1.61949
2-hydroxyarachidate levels	26	-0.0419166	0.0698548	0.54847	0.95895	0.836246	1.09966
Alpha-ketobutyrate levels	17	0.0329832	0.161066	0.837744	1.03353	0.753741	1.41719
Glycodeoxycholate 3-sulfate levels	53	0.272535	0.0604901	6.62336e-06	1.31329	1.16646	1.4786
Branched chain 14:0 dicarboxylic acid levels	20	0.191559	0.16862	0.255941	1.21114	0.870283	1.68549
2,4-di-tert-butylphenol levels	20	0.194758	0.153373	0.204145	1.21502	0.899557	1.6411
X-11478 levels	37	-0.133211	0.109732	0.224758	0.87528	0.705898	1.08531
X-21442 levels	19	0.0286732	0.0743665	0.699819	1.02909	0.889509	1.19057
Sulfate of piperine metabolite C16H19NO3 (3) levels	27	0.0100586	0.181876	0.955896	1.01011	0.707216	1.44273
N,n,n-trimethyl-alanylproline betaine (tmap) levels	26	0.147258	0.173571	0.396214	1.15865	0.824531	1.62817
4-ethylphenylsulfate levels	22	0.00339968	0.213087	0.987271	1.00341	0.660835	1.52356
X-11483 levels	23	0.229366	0.165148	0.164877	1.2578	0.909989	1.73856
Phosphate to glutamine ratio	32	0.10031	0.13194	0.447093	1.10551	0.853601	1.43177
Sphingadienine levels	17	-0.165955	0.133789	0.214817	0.847084	0.651694	1.10106
Glycosyl-N-stearoyl-sphingosine (d18:1/18:0) levels	44	-0.170905	0.0967897	0.0774396	0.842901	0.697249	1.01898
Bilirubin (Z,Z) to glucuronate ratio	38	0.186565	0.0811415	0.0214907	1.2051	1.02791	1.41284
Adenosine 5'-monophosphate (AMP) to glutamate ratio	23	0.128934	0.193871	0.50602	1.13761	0.77798	1.6635
Carnitine levels	45	-0.100336	0.0829879	0.226648	0.904534	0.768748	1.0643
Xanthurenate levels	27	-0.0121488	0.152793	0.936626	0.987925	0.732258	1.33286
X-24811 levels	29	-0.154675	0.114824	0.177958	0.856693	0.684046	1.07291
X-12104 levels	15	-0.176539	0.182116	0.332357	0.838166	0.586556	1.19771
Bilirubin degradation product, C17H20N2O5 (1) levels	41	0.0990269	0.0673492	0.141467	1.1041	0.96756	1.2599
Methyl vanillate sulfate levels	23	-0.00156031	0.124031	0.989963	0.998441	0.78297	1.27321
1-palmitoyl-GPG (16:0) levels	29	0.0863258	0.137698	0.530711	1.09016	0.8323	1.42791
Hexanoylglycine levels	38	-0.0466054	0.0675252	0.490073	0.954464	0.836144	1.08953
Adenosine 5'-monophosphate (AMP) to threonine ratio	25	0.132481	0.12168	0.276255	1.14166	0.899415	1.44914
Myristoleate (14:1n5) levels	21	-0.0740086	0.185305	0.689608	0.928664	0.645838	1.33535
Arginine to phosphate ratio	25	-0.00271356	0.138587	0.984378	0.99729	0.760071	1.30855
Glycine conjugate of C10H12O2 levels	28	0.168513	0.148717	0.257166	1.18354	0.884289	1.58407
Galactonate levels	22	0.11203	0.142613	0.432129	1.11855	0.845784	1.47927
N2,N5-diacetylornithine levels	41	-0.0890789	0.0800796	0.265975	0.914773	0.781895	1.07023
Caprylate (8:0) levels	24	-0.0838404	0.0737737	0.255767	0.919578	0.795777	1.06264
X-23678 levels	19	0.15013	0.14451	0.298854	1.16199	0.87537	1.54245
Inosine 5'-monophosphate (IMP) to phosphate ratio	23	0.0222878	0.134111	0.868008	1.02254	0.78618	1.32996
Succinylcarnitine levels	51	-0.122835	0.0840787	0.144028	0.884409	0.75004	1.04285
Arabonate/xylonate levels	29	0.204737	0.156555	0.190954	1.2272	0.902929	1.66793
P-cresol sulfate levels	20	-0.0567674	0.183475	0.757017	0.944814	0.659431	1.3537
11beta-hydroxyandrosterone glucuronide levels	41	0.194407	0.111123	0.0802076	1.21459	0.976878	1.51015
Hydroxy-N6,N6,N6-trimethyllysine levels	26	-0.0359509	0.144053	0.802922	0.964688	0.727388	1.2794
N-formylmethionine levels	23	-0.165595	0.162316	0.307635	0.84739	0.616477	1.1648
X-23654 levels	53	0.0869617	0.0889456	0.328225	1.09085	0.916337	1.29861
X-24978 levels	20	0.0172729	0.130367	0.894593	1.01742	0.788009	1.31363
Gentisate levels	28	-0.138297	0.14461	0.338899	0.87084	0.655909	1.1562
13-HODE + 9-HODE levels	19	-0.328216	0.182586	0.0722409	0.720207	0.503544	1.0301
X-17325 levels	25	0.0596354	0.128454	0.642464	1.06145	0.825196	1.36534
X-17690 levels	41	0.057131	0.112775	0.61244	1.05879	0.84882	1.32071
Flavin adenine dinucleotide (FAD) levels	34	0.0294622	0.0728617	0.68595	1.0299	0.892841	1.188
Citrate to taurocholate ratio	17	0.0576629	0.172144	0.737648	1.05936	0.755981	1.48448
N-acetyl-3-methylhistidine levels	36	-0.0896946	0.0991718	0.365764	0.91421	0.752713	1.11036
Glucose to sucrose ratio	24	0.0497932	0.0939698	0.596191	1.05105	0.874251	1.26361
Lignoceroylcarnitine (C24) levels	41	-0.212649	0.100877	0.0350305	0.80844	0.663406	0.985181
Tartarate levels	23	-0.056808	0.161881	0.725645	0.944775	0.687912	1.29755
4-hydroxyphenylacetate levels	22	0.232776	0.149221	0.118774	1.2621	0.942049	1.69088
X-21355 levels	16	-0.0185185	0.0809903	0.819141	0.981652	0.837562	1.15053
X-17328 levels	26	-0.119527	0.155528	0.442175	0.88734	0.654187	1.20359
2-methylserine levels	25	0.052743	0.0537225	0.326214	1.05416	0.948804	1.17121
Cortisol to taurocholate ratio	23	0.144549	0.207731	0.486524	1.15552	0.769047	1.7362
Mannose levels	38	-0.0879389	0.122782	0.473856	0.915817	0.719937	1.16499
1-palmitoyl-2-linoleoyl-GPI (16:0/18:2) levels	26	0.000279468	0.125969	0.99823	1.00028	0.781438	1.28041
Theophylline levels	26	0.178475	0.149721	0.23324	1.19539	0.891386	1.60308
5,6-dihydrothymine levels	20	-0.130489	0.169887	0.442434	0.877666	0.629098	1.22445
Glycosyl-N-palmitoyl-sphingosine (d18:1/16:0) levels	41	-0.0952751	0.0905712	0.292829	0.909123	0.761249	1.08572
11beta-hydroxyetiocholanolone glucuronide levels	22	-0.0474182	0.161649	0.769261	0.953688	0.694718	1.3092
1-palmitoyl-2-oleoyl-gpc (16:0/18:1) levels	23	-0.0581386	0.138215	0.674019	0.943519	0.719614	1.23709
21-hydroxypregnenolone disulfate levels	44	0.014021	0.114097	0.902197	1.01412	0.810901	1.26827
1-palmitoyl-2-docosahexaenoyl-gpc (16:0/22:6) levels	23	-0.014953	0.14816	0.91961	0.985158	0.736868	1.31711
Alpha-ketoglutarate to alanine ratio	26	0.091826	0.134551	0.494948	1.09617	0.842068	1.42696
Adenosine 5'-monophosphate (AMP) to EDTA ratio	14	0.0758463	0.202294	0.707712	1.0788	0.725677	1.60375
Levulinoylcarnitine levels	24	0.054458	0.152335	0.720726	1.05597	0.783395	1.42338
Ethyl beta-glucopyranoside levels	27	-0.0702283	0.101639	0.48959	0.932181	0.763807	1.13767
Taurine to cysteine ratio	20	-0.0612556	0.180966	0.734992	0.940583	0.659714	1.34103
Octadecenedioate (C18:1-DC) levels	49	0.316861	0.0921839	0.000587603	1.37281	1.14589	1.64467
4-hydroxyphenylpyruvate levels	24	0.0122828	0.17342	0.943535	1.01236	0.720636	1.42217
Bilirubin (Z,Z) to taurocholate ratio	25	0.20858	0.142945	0.144522	1.23193	0.930909	1.63028
Adenosine 5'-diphosphate (ADP) to phosphate ratio	18	-0.140527	0.104502	0.178715	0.868901	0.707972	1.06641
X-23974 levels	22	0.00896417	0.165112	0.956703	1.009	0.73004	1.39457
Phytanate levels	22	-0.212059	0.157746	0.178851	0.808917	0.593783	1.102
1-(1-enyl-palmitoyl)-2-linoleoyl-GPE (p-16:0/18:2) levels	26	-0.107542	0.135213	0.426409	0.898039	0.688969	1.17055
X-12906 levels	19	0.0598035	0.184719	0.746124	1.06163	0.739156	1.52478
Glutamine to alanine ratio	36	-0.0260739	0.138248	0.850404	0.974263	0.743014	1.27748
4-acetylcatechol sulfate (1) levels	19	0.0293952	0.0673061	0.662301	1.02983	0.902556	1.17506
2-hydroxy-3-methylvalerate levels	33	0.0787419	0.168626	0.640528	1.08193	0.777427	1.50569
Biliverdin levels	53	0.133361	0.0654292	0.0415251	1.14266	1.00513	1.29901
X-25520 levels	16	0.0215769	0.172699	0.900572	1.02181	0.728394	1.43343
X-24344 levels	16	-0.204655	0.147358	0.164885	0.814929	0.610501	1.08781
N-acetyl-L-alanine levels	35	0.0282417	0.138653	0.838599	1.02864	0.783865	1.34986
Theophylline to EDTA ratio	16	0.0443083	0.176701	0.802005	1.0453	0.73932	1.47793
Aconitate [cis or trans] levels	24	0.299751	0.152327	0.0490894	1.34952	1.00119	1.81905
Carnitine C4 levels	114	0.00107463	0.0356528	0.975954	1.00108	0.933509	1.07353
Lithocholate sulfate (1) levels	32	0.429052	0.123316	0.00050274	1.5358	1.20605	1.9557
2-hydroxystearate levels	23	0.0464623	0.178668	0.794826	1.04756	0.738063	1.48684
Gamma-CEHC glucuronide levels	34	0.0165694	0.0925219	0.85787	1.01671	0.848086	1.21886
4-vinylguaiacol sulfate levels	22	0.219745	0.180552	0.223577	1.24576	0.87447	1.77469
Gamma-glutamylvaline levels	33	0.0247711	0.125568	0.843614	1.02508	0.801443	1.31112
Docosatrienoate (22:3n6) levels	16	0.159659	0.143686	0.266496	1.17311	0.885179	1.5547
Glycocholenate sulfate levels	71	0.110124	0.0583944	0.0593123	1.11642	0.995681	1.25179
Cinnamoylglycine levels	36	0.0427557	0.106872	0.689109	1.04368	0.846442	1.28689
X-13431 levels	79	0.0289734	0.0506687	0.567443	1.0294	0.93208	1.13688
Ceramide (d18:1/24:1) levels	43	0.151238	0.0941723	0.108281	1.16327	0.967209	1.39908
3-hydroxyisobutyrate to phosphate ratio	28	-0.0825298	0.157172	0.599518	0.920784	0.67666	1.25298
Tyrosine to pyruvate ratio	25	-0.0414376	0.157084	0.791939	0.959409	0.705166	1.30532
Phosphate to phosphoethanolamine ratio	15	0.0879283	0.22595	0.697165	1.09191	0.70122	1.70028
Adenosine 5'-diphosphate (ADP) to sulfate ratio	22	-0.193686	0.126859	0.126816	0.823917	0.642538	1.0565
Inosine 5'-monophosphate (IMP) to urate ratio	21	0.0214807	0.121244	0.859376	1.02171	0.805608	1.29579
X-24334 levels	22	0.171297	0.157289	0.276129	1.18684	0.871979	1.6154
X-12410 levels	30	0.0188957	0.116444	0.871091	1.01908	0.811124	1.28034
Proline to glutamate ratio	27	-0.11659	0.119725	0.330149	0.88995	0.703806	1.12532
2,3-dihydroxy-2-methylbutyrate levels	15	-0.0403306	0.230881	0.86133	0.960472	0.610878	1.51013
Succinate to acetoacetate ratio	14	-0.310782	0.190913	0.103552	0.732873	0.504104	1.06546
Threonine to alpha-ketobutyrate ratio	21	-0.142227	0.156009	0.361949	0.867424	0.638901	1.17769
Histidine to pyruvate ratio	25	0.0550552	0.123918	0.656835	1.0566	0.82876	1.34707
Adenosine 5'-monophosphate (AMP) to isoleucine ratio	23	-0.0994206	0.093292	0.286562	0.905362	0.754068	1.08701
Nicotinamide levels	25	-0.126954	0.152764	0.405946	0.880774	0.652874	1.18823
Bilirubin (E,E) levels	59	0.109352	0.0593222	0.0652771	1.11555	0.993104	1.2531
Citramalate levels	24	0.0138333	0.134113	0.917847	1.01393	0.779558	1.31876
X-25371 levels	36	0.086436	0.108108	0.423981	1.09028	0.882095	1.3476
(S)-a-amino-omega-caprolactam levels	16	-0.0581943	0.122203	0.633925	0.943467	0.742515	1.1988
Sphingomyelin (d18:1/24:1, d18:2/24:0) levels	20	0.104144	0.217193	0.631582	1.10976	0.725022	1.69867
5alpha-androstan-3beta,17beta-diol monosulfate (2) levels	42	0.173597	0.0686431	0.0114394	1.18958	1.03983	1.36089
1-(1-enyl-palmitoyl)-2-oleoyl-gpc (p-16:0/18:1) levels	27	-0.0915194	0.115194	0.426915	0.912544	0.728113	1.14369
N-acetylputrescine levels	52	0.125577	0.059918	0.0360986	1.1338	1.00817	1.27509
Palmitoleoylcarnitine (C16:1) levels	19	0.169513	0.184566	0.35839	1.18473	0.825111	1.70108
Citrulline to dimethylarginine (SDMA + ADMA) ratio	32	0.0756723	0.130924	0.563274	1.07861	0.834486	1.39415
Phosphocholine levels	43	-0.118725	0.0765522	0.120926	0.888052	0.764321	1.03181
Cholate to bilirubin (Z,Z) ratio	31	-0.208812	0.140817	0.13811	0.811548	0.615812	1.0695
X-11308 levels	41	0.12109	0.120815	0.316213	1.12873	0.890735	1.4303
1-palmitoyl-2-linoleoyl-gpc (16:0/18:2) levels	48	-0.114947	0.0866309	0.184555	0.891413	0.752207	1.05638
Mannitol/sorbitol levels	27	-0.097085	0.170813	0.569784	0.907479	0.649288	1.26834
Phenylpyruvate to citrate ratio	32	-0.129705	0.133942	0.332861	0.878355	0.675548	1.14205
4-hydroxyhippurate levels	19	-0.117478	0.172574	0.496036	0.88916	0.63399	1.24703
Spermidine to (N(1) + N(8))-acetylspermidine ratio	26	-0.1542	0.133881	0.249418	0.857101	0.65928	1.11428
Urea levels	24	-0.0154178	0.0777904	0.842892	0.9847	0.845449	1.14689
Margaroylcarnitine (C17) levels	26	0.148283	0.141404	0.294343	1.15984	0.879088	1.53026
Docosahexaenoate DHA; 22:6n3 levels	23	0.219957	0.14794	0.137069	1.24602	0.932388	1.66516
Linoleoylcholine levels	21	-0.0618764	0.166143	0.709574	0.939999	0.67874	1.30182
X-17654 levels	47	0.0779258	0.0877024	0.374258	1.08104	0.910309	1.2838
S-adenosylhomocysteine (SAH) levels	25	-0.0785807	0.124403	0.527608	0.924427	0.7244	1.17969
Sphingomyelin (d18:1/20:0, d16:1/22:0) levels	41	-0.0636733	0.0968731	0.510997	0.938311	0.776045	1.13451
Adenosine 5'-diphosphate (ADP) to 5-oxoproline ratio	18	-0.366094	0.137826	0.00790241	0.693438	0.529283	0.908504
X-24801 levels	45	-0.0883194	0.105515	0.402573	0.915468	0.744436	1.12579
Sphingomyelin (d18:1/25:0, d19:0/24:1, d20:1/23:0, d19:1/24:0) levels	44	-0.0879842	0.0747007	0.238867	0.915775	0.791047	1.06017
Hypotaurine levels	29	-0.0143547	0.125953	0.909262	0.985748	0.770109	1.26177
Octadecanedioylcarnitine (C18-DC) levels	58	0.263609	0.0707441	0.000194362	1.30162	1.13309	1.49521
Pyruvate to 3-methyl-2-oxobutyrate ratio	23	0.0596756	0.204623	0.770564	1.06149	0.710785	1.58524
Alpha-ketoglutaramate levels	26	-0.0776579	0.13144	0.554638	0.925281	0.715138	1.19717
Threonine to pyruvate ratio	35	0.05154	0.10696	0.629904	1.05289	0.853763	1.29846
3-formylindole levels	55	-0.0880625	0.0785103	0.262004	0.915704	0.785101	1.06803
Glycosyl ceramide (d18:1/20:0, d16:1/22:0) levels	59	-0.058306	0.0864254	0.499905	0.943361	0.796363	1.11749
5-hydroxyindole sulfate levels	24	-0.0626522	0.138349	0.650653	0.93927	0.716185	1.23184
5-methylthioadenosine (mta) levels	29	-0.0374695	0.145033	0.796136	0.963224	0.724891	1.27992
Oleoyl ethanolamide levels	41	-0.0495262	0.102985	0.630582	0.95168	0.77773	1.16454
Citrate to oxalate (ethanedioate) ratio	15	-0.0539991	0.18088	0.765295	0.947433	0.664631	1.35057
Phosphate to glycerol ratio	17	-0.29986	0.212208	0.157641	0.740922	0.488807	1.12307
Arabitol/xylitol levels	25	0.0106509	0.182042	0.953344	1.01071	0.707406	1.44405
Phenylpyruvate to 4-hydroxyphenylpyruvate ratio	28	-0.37848	0.138487	0.00627683	0.684902	0.52209	0.898485
5-dodecenoate (12:1n7) levels	15	0.156018	0.242716	0.520353	1.16885	0.726363	1.88088
X-16580 levels	18	-0.111652	0.225598	0.620658	0.894355	0.574748	1.39169
Acetylcarnitine levels (Biocrates platform)	28	-0.119795	0.150442	0.425866	0.887102	0.660564	1.19133
Creatine levels	28	-0.0494079	0.0975545	0.61253	0.951793	0.786144	1.15234
Trans-2-hexenoylglycine levels	34	0.0556649	0.109744	0.611997	1.05724	0.852627	1.31096
Pregnanediol-3-glucuronide levels	42	0.0217395	0.123664	0.860456	1.02198	0.802003	1.30229
S-methylmethionine levels	19	-0.314047	0.19318	0.10402	0.730485	0.500234	1.06672
Phosphate to cysteine ratio	25	0.0529347	0.172187	0.758519	1.05436	0.752352	1.4776
Phosphate to 2'-deoxyuridine ratio	42	-0.304988	0.0895346	0.000658334	0.737132	0.618489	0.878535
(2,4 or 2,5)-dimethylphenol sulfate levels	21	-0.245914	0.137823	0.0743785	0.781989	0.596875	1.02451
4-methylcatechol sulfate levels	23	0.144618	0.178448	0.4177	1.1556	0.814533	1.63947
Etiocholanolone glucuronide levels	39	-0.116657	0.088501	0.187454	0.88989	0.748174	1.05845
Taurochenodeoxycholic acid 3-sulfate levels	44	-0.0874899	0.0994683	0.379089	0.916228	0.753936	1.11346
Glucuronide of piperine metabolite C17H21NO3 (5) levels	26	0.254241	0.155249	0.101497	1.28948	0.951185	1.7481
4-hydroxyglutamate levels	28	-0.0572441	0.133323	0.667658	0.944363	0.727198	1.22638
Glutarate (C5-DC) to caprylate (8:0) ratio	24	-0.0132498	0.167664	0.937012	0.986838	0.71044	1.37077
X-21353 levels	23	0.0179249	0.057846	0.756658	1.01809	0.908961	1.14031
X-12306 levels	29	0.0824203	0.120992	0.495742	1.08591	0.856652	1.37653
X-12283 levels	30	-0.11819	0.170504	0.488196	0.888527	0.636114	1.2411
Methionine sulfoxide levels	28	-0.150802	0.140248	0.282263	0.860018	0.65332	1.13211
Glycerol to sulfate ratio	23	0.300566	0.15894	0.0586152	1.35062	0.989104	1.84428
X-16087 levels	34	-0.0902405	0.102672	0.379444	0.913711	0.747159	1.11739
X-11444 levels	57	0.343162	0.0734195	2.95396e-06	1.4094	1.2205	1.62753
X-12221 levels	23	0.164807	0.153309	0.282378	1.17917	0.873122	1.59248
1-stearoyl-2-linoleoyl-gpc (18:0/18:2) levels	28	-0.124304	0.136575	0.362744	0.883111	0.675709	1.15417
3-indoleglyoxylic acid levels	30	0.0197985	0.0982071	0.84023	1.02	0.841401	1.2365
X-12740 levels	15	0.0180311	0.23089	0.937753	1.01819	0.64758	1.60092
3-methoxytyrosine levels	30	-0.0143391	0.155701	0.926623	0.985763	0.726503	1.33754
Myristoyl dihydrosphingomyelin (d18:0/14:0) levels	34	0.0934513	0.113698	0.411118	1.09796	0.878626	1.37204
Methionine to phosphate ratio	15	-0.0367335	0.183838	0.841625	0.963933	0.672297	1.38208
Picolinate levels	28	-0.117867	0.117301	0.314981	0.888814	0.706256	1.11856
Phosphoethanolamine levels	25	0.0966478	0.141353	0.494143	1.10147	0.834933	1.4531
Glutamine levels	34	0.00881444	0.119391	0.941147	1.00885	0.798363	1.27484
1-linolenoyl-GPC (18:3) levels	30	0.139909	0.16085	0.384406	1.15017	0.839157	1.57645
3-ethylcatechol sulfate (1) levels	18	0.0545797	0.176635	0.757324	1.0561	0.747049	1.493
Behenoyl sphingomyelin (d18:1/22:0) levels	17	-0.0131475	0.195581	0.946404	0.986939	0.67268	1.44801
2'-deoxyuridine levels	39	0.106731	0.111628	0.33901	1.11263	0.89399	1.38475
Dodecadienoate (12:2) levels	35	0.035534	0.056405	0.528708	1.03617	0.927725	1.1573
5-hydroxymethyl-2-furoylcarnitine levels	24	0.323775	0.143909	0.0244584	1.38234	1.04259	1.83279
5-acetylamino-6-formylamino-3-methyluracil levels	54	0.066423	0.0482558	0.168674	1.06868	0.972234	1.17469
N-acetylneuraminate levels	34	-0.118332	0.164882	0.472956	0.888401	0.64307	1.22732
Pyruvate levels	22	0.0368883	0.181943	0.839333	1.03758	0.726353	1.48215
1-palmitoyl-2-arachidonoyl-GPI (16:0/20:4) levels	25	-0.127232	0.142502	0.371941	0.880529	0.665953	1.16424
Perfluorooctanoate (PFOA) levels	23	0.197873	0.16316	0.225222	1.21881	0.885219	1.67811
N2,n2-dimethylguanosine levels	18	-0.0605995	0.196758	0.75809	0.9412	0.640026	1.3841
Arginine to glutamate ratio	26	0.469614	0.172397	0.00644926	1.59938	1.14078	2.24232
Dodecanedioate levels	23	0.0430521	0.165146	0.794331	1.04399	0.755304	1.44302
Adenosine 5'-monophosphate (AMP) to urate ratio	25	0.0449442	0.178117	0.800787	1.04597	0.737739	1.48298
X-21467 levels	57	0.223571	0.080443	0.00544849	1.25053	1.06812	1.4641
3-hydroxypyridine sulfate levels	24	0.00940341	0.173864	0.956868	1.00945	0.717939	1.41932
Carotene diol (2) levels	29	0.119968	0.131224	0.360598	1.12746	0.871769	1.45815
Phosphate to 5-oxoproline ratio	33	-0.235399	0.0939689	0.0122425	0.790255	0.657324	0.950069
Theophylline to theobromine ratio	15	0.199684	0.224159	0.373029	1.22102	0.786889	1.89465
Guaiacol sulfate levels	28	0.163715	0.148956	0.271731	1.17788	0.879644	1.57723
Vanillic alcohol sulfate levels	27	0.019531	0.118621	0.869219	1.01972	0.808184	1.28663
Linoleate (18:2n6) levels	20	0.221261	0.210783	0.293852	1.24765	0.825411	1.88588
Dibutyl sulfosuccinate levels	36	0.0649917	0.0432774	0.133163	1.06715	0.980363	1.16162
X-22520 levels	21	0.432164	0.155121	0.00533662	1.54059	1.1367	2.08799
Glycosyl ceramide (d18:1/23:1, d17:1/24:1) levels	23	-0.149445	0.114541	0.191984	0.861186	0.688015	1.07794
1-oleoylglycerol (18:1) levels	29	0.111685	0.125816	0.374709	1.11816	0.873791	1.43087
X-21319 levels	17	0.161611	0.181831	0.374112	1.1754	0.823018	1.67867
Salicylate levels	24	0.0192519	0.195916	0.921721	1.01944	0.694375	1.49668
4-acetamidobutanoate levels	27	0.287745	0.112184	0.0103195	1.33342	1.07022	1.66134
Orotate levels	63	0.0447217	0.057621	0.437669	1.04574	0.934059	1.17077
S-adenosylhomocysteine (SAH) to 5-methyluridine (ribothymidine) ratio	28	-0.242195	0.104841	0.0208818	0.784903	0.639106	0.963959
3-hydroxysebacate levels	24	0.0811641	0.139945	0.561933	1.08455	0.824377	1.42683
Urate levels	46	0.421716	0.100584	2.75664e-05	1.52458	1.25179	1.85681
Sphingomyelin (d18:1/22:1, d18:2/22:0, d16:1/24:1) levels	27	-0.118516	0.143428	0.408631	0.888238	0.670565	1.17657
1-stearoyl-GPI (18:0) levels	19	0.25646	0.20902	0.219838	1.29235	0.857941	1.94671
Spermidine levels	20	0.160475	0.170204	0.345764	1.17407	0.841032	1.63898
Glycoursodeoxycholic acid sulfate (1) levels	31	0.120393	0.119419	0.313382	1.12794	0.892553	1.4254
Glutarate (C5-DC) to salicylate ratio	18	-0.377535	0.166181	0.0230966	0.685549	0.494974	0.949499
Laurylcarnitine levels	28	-0.065941	0.151622	0.663632	0.936186	0.695503	1.26016
Salicylate to caprylate (8:0) ratio	23	-0.166641	0.141757	0.239778	0.846503	0.641155	1.11762
Adenosine 5'-monophosphate (AMP) to histidine ratio	22	0.160139	0.173868	0.357031	1.17367	0.834734	1.65024
Sphingomyelin (d17:1/14:0, d16:1/15:0) levels	28	-0.162655	0.201254	0.418972	0.849884	0.57286	1.26087
X-12844 levels	37	-0.0645952	0.115519	0.576045	0.937447	0.747506	1.17565
Cerotoylcarnitine (C26) levels	49	-0.0398318	0.101512	0.694774	0.960951	0.787576	1.17249
Picolinoylglycine levels	28	-0.00403824	0.138904	0.976807	0.99597	0.758592	1.30763
1-(1-enyl-palmitoyl)-2-oleoyl-GPE (p-16:0/18:1) levels	32	0.239545	0.121734	0.0490944	1.27067	1.00095	1.61308
4-allylcatechol sulfate levels	24	-0.109213	0.150551	0.468193	0.896539	0.667449	1.20426
Gamma-glutamylleucine levels	17	0.164397	0.180422	0.362198	1.17868	0.827597	1.67871
Butyrylglycine levels	53	0.00794107	0.0559716	0.887177	1.00797	0.903243	1.12485
X-12680 levels	20	0.0667084	0.173929	0.70132	1.06898	0.760186	1.50322
3-hydroxymyristate levels	21	-0.156075	0.191028	0.413914	0.855495	0.588316	1.24401
1-stearoyl-2-docosahexaenoyl-gpc (18:0/22:6) levels	42	0.0563515	0.108667	0.604061	1.05797	0.855015	1.3091
Alpha-ketobutyrate to pyruvate ratio	15	0.0720533	0.19545	0.712386	1.07471	0.732693	1.57639
Adenosine 5'-monophosphate (AMP) to tryptophan ratio	27	0.214756	0.152022	0.157753	1.23956	0.920162	1.66982
Adenosine 5'-diphosphate (ADP) to ornithine ratio	26	-0.0913079	0.107202	0.394361	0.912737	0.739764	1.12615
3,5-dichloro-2,6-dihydroxybenzoic acid levels	29	0.0206481	0.1249	0.868695	1.02086	0.79919	1.30402
N6-methyllysine levels	111	-0.0188013	0.0304126	0.536439	0.981374	0.924585	1.04165
Glycerol to palmitoylcarnitine (C16) ratio	22	-0.283621	0.180267	0.11564	0.753052	0.528906	1.07219
X-12812 levels	20	0.097074	0.13822	0.482483	1.10194	0.840433	1.44482
Catechol glucuronide levels	16	-0.0493653	0.174116	0.776778	0.951833	0.676629	1.33897
Cis-4-decenoylcarnitine (C10:1) levels	45	-0.0208463	0.081457	0.798014	0.979369	0.834851	1.14891
X-23997 levels	23	0.143944	0.172979	0.405326	1.15482	0.822756	1.6209
1-palmitoyl-2-linoleoyl-GPE (16:0/18:2) levels	61	-0.0544106	0.0585472	0.35271	0.947043	0.844371	1.0622
1-(1-enyl-oleoyl)-GPE (p-18:1) levels	17	-0.118142	0.136691	0.387425	0.88857	0.679732	1.16157
1-(1-enyl-palmitoyl)-2-palmitoyl-GPC (P-16:0/16:0) levels	60	-0.100843	0.0735002	0.170062	0.904075	0.782781	1.04417
Glycosyl-N-behenoyl-sphingadienine (d18:2/22:0) levels	39	0.00494248	0.0941347	0.958127	1.00495	0.835637	1.20858
X-11850 levels	24	0.144661	0.159169	0.363426	1.15565	0.845938	1.57875
N-lactoyl valine levels	13	0.0611229	0.0993132	0.538254	1.06303	0.875	1.29146
Fructose to maltose ratio	21	-0.048423	0.163615	0.767263	0.952731	0.691351	1.31293
Glycerol levels	22	0.278974	0.144408	0.0533788	1.32177	0.995942	1.7542
Behenoylcarnitine (C22) levels	30	-0.042496	0.116599	0.715513	0.958394	0.762593	1.20447
2-aminooctanoate levels	45	0.0557489	0.0755429	0.460529	1.05733	0.911818	1.22607
Nisinate (24:6n3) levels	18	0.0184801	0.127072	0.884371	1.01865	0.794073	1.30675
Cytidine to N-acetylglucosamine to N-acetylgalactosamine ratio	22	-0.167868	0.150346	0.26419	0.845466	0.629679	1.1352
Glycodeoxycholate levels	19	0.267269	0.171339	0.118787	1.30639	0.933742	1.82776
Docosahexaenoylcholine levels	20	-0.187071	0.168251	0.266199	0.829384	0.5964	1.15338
Iminodiacetate (IDA) levels	18	0.0541799	0.163569	0.740467	1.05567	0.766121	1.45466
Sulfate of piperine metabolite C16H19NO3 (2) levels	27	0.216837	0.186907	0.245993	1.24214	0.861138	1.79172
X-12731 levels	32	-0.0108538	0.117348	0.926307	0.989205	0.785955	1.24502
Aspartate to citrulline ratio	22	-0.0234703	0.165186	0.887014	0.976803	0.706639	1.35026
1-palmitoyl-2-arachidonoyl-gpc (16:0/20:4n6) levels	67	-0.00857477	0.0514038	0.867518	0.991462	0.896438	1.09656
Aspartate levels	23	-0.0918835	0.18999	0.628654	0.912211	0.628597	1.32379
Cysteine to alanine ratio	29	0.160502	0.157787	0.309057	1.1741	0.861774	1.59962
X-17335 levels	14	0.110679	0.206536	0.59204	1.11704	0.745179	1.67446
Imidazole propionate levels	26	0.0557703	0.151957	0.713609	1.05735	0.785004	1.42419
Deoxycarnitine levels	54	0.0551355	0.0930154	0.553344	1.05668	0.88058	1.26801
1,2,3-benzenetriol sulfate (2) levels	22	0.069624	0.107312	0.516467	1.0721	0.868744	1.32307
3-(4-hydroxyphenyl)lactate levels	29	-0.00704242	0.141045	0.960178	0.992982	0.75315	1.30919
Carnitine to propionylcarnitine (C3) ratio	30	-0.0413193	0.138739	0.76584	0.959523	0.731069	1.25937
1-linoleoyl-GPE (18:2) levels	41	0.0764753	0.10039	0.446191	1.07948	0.886664	1.31422
Ornithine to phosphate ratio	16	0.0260143	0.205406	0.899219	1.02636	0.686203	1.53512
Adenosine 5'-diphosphate (ADP) to 2'-deoxyuridine ratio	22	-0.0336693	0.128964	0.794035	0.966891	0.750932	1.24496
N-acetylmethionine levels	16	0.0759696	0.167957	0.651042	1.07893	0.776292	1.49955
Glycolithocholate to glycolithocholate sulfate ratio	34	-0.249511	0.0992885	0.0119711	0.779181	0.64139	0.946574
Cortisol to 4-cholesten-3-one ratio	21	0.204574	0.142712	0.151723	1.227	0.927612	1.62302
Tetradecadienedioate (C14:2-DC) levels	41	0.142501	0.103128	0.167037	1.15315	0.942113	1.41147
5-hydroxy-2-methylpyridine sulfate levels	18	0.0433839	0.184947	0.814539	1.04434	0.726793	1.50062
Decadienedioic acid (C10:2-DC) levels	76	-0.0433454	0.052495	0.408972	0.957581	0.863954	1.06135
X-23587 levels	25	0.0654039	0.15146	0.66587	1.06759	0.793376	1.43658
Glutamate to kynurenine ratio	26	-0.0657394	0.153045	0.667529	0.936375	0.693705	1.26393
Sphingomyelin (d18:2/18:1) levels	16	-0.0827594	0.192474	0.667212	0.920573	0.631279	1.34244
3-hydroxy-2-ethylpropionate levels	30	0.00166538	0.122827	0.989182	1.00167	0.787355	1.27431
Pyridoxate levels	24	-0.0656188	0.184334	0.721857	0.936488	0.65252	1.34403
Adenosine 5'-diphosphate (ADP) to N-acetylneuraminate ratio	16	-0.0175145	0.132853	0.895116	0.982638	0.757368	1.27491
Benzoate levels	18	0.104042	0.101396	0.304846	1.10965	0.909651	1.35361
C-glycosyltryptophan levels	32	0.0939641	0.145001	0.516969	1.09852	0.826763	1.45961
N-carbamoylalanine levels	23	-0.0433438	0.140738	0.758102	0.957582	0.726737	1.26175
Spermidine to ornithine ratio	16	-0.176278	0.162477	0.277947	0.838385	0.609734	1.15278
1-stearoyl-gpc (18:0) levels	33	0.0334425	0.130271	0.797399	1.03401	0.801004	1.33479
X-25828 levels	15	0.135397	0.273269	0.620266	1.14499	0.670179	1.9562
2-o-methylascorbic acid levels	53	0.0863507	0.0773603	0.26433	1.09019	0.936809	1.26868
5alpha-androstan-3beta,17beta-diol disulfate levels	40	0.185126	0.104426	0.0762638	1.20337	0.98064	1.47669
Alpha-ketobutyrate to 4-methyl-2-oxopentanoate ratio	16	0.244794	0.200473	0.222056	1.27736	0.862315	1.89217
Nonadecanoate (19:0) levels	26	-0.00147116	0.155781	0.992465	0.99853	0.735796	1.35508
4-methoxyphenol sulfate levels	19	0.138905	0.178291	0.435925	1.14902	0.810143	1.62963
X-18779 levels	20	0.0645002	0.157322	0.681815	1.06663	0.783604	1.45187
3,7-dimethylurate levels	36	0.00355183	0.149772	0.98108	1.00356	0.748263	1.34596
S-allylcysteine levels	17	-0.07042	0.155155	0.649923	0.932002	0.687617	1.26324
3-methyl-2-oxobutyrate levels	22	-0.149908	0.149724	0.316717	0.860787	0.641872	1.15437
1-palmitoyl-GPC (16:0) levels	27	0.102972	0.168173	0.540338	1.10846	0.797203	1.54124
Sphingomyelin (d18:1/17:0, d17:1/18:0, d19:1/16:0) levels	34	-0.180722	0.125809	0.150865	0.834667	0.652262	1.06808
Sphingomyelin (d18:0/18:0, d19:0/17:0) levels	29	0.0564035	0.121578	0.642698	1.05802	0.833694	1.34272
Linoleoyl-arachidonoyl-glycerol (18:2/20:4) [2] levels	52	0.120773	0.0821777	0.141654	1.12837	0.960506	1.32557
X-12127 levels	38	0.124107	0.130847	0.342881	1.13214	0.876032	1.46311
Isoleucine levels	21	-0.167254	0.111981	0.13528	0.845985	0.67927	1.05362
N-stearoyl-sphinganine (d18:0/18:0) levels	17	-0.124914	0.147834	0.398131	0.882572	0.660559	1.1792
X-21364 levels	32	-0.0612651	0.127336	0.630423	0.940574	0.732829	1.20721
4-cholesten-3-one levels	26	0.162442	0.137025	0.235825	1.17638	0.89931	1.53881
2,6-dihydroxybenzoic acid levels	24	0.130726	0.136013	0.336486	1.13966	0.872966	1.48782
X-24241 levels	36	0.324438	0.120377	0.00703481	1.38325	1.09253	1.75133
Glutamate to 5-oxoproline ratio	23	-0.0916263	0.16801	0.585505	0.912446	0.656438	1.2683
Adenosine 5'-diphosphate (ADP) to N-palmitoyl-sphingosine (d18:1 to 16:0) ratio	22	-0.108784	0.0941686	0.248008	0.896924	0.745758	1.07873
X-23739 levels	35	0.220326	0.107905	0.0411664	1.24648	1.00887	1.54006
Aspartate to phosphate ratio	20	-0.166737	0.160346	0.298408	0.846423	0.618156	1.15898
Phenylalanine to phosphate ratio	25	0.163326	0.146347	0.264415	1.17742	0.883809	1.56857
X-26111 levels	27	0.347448	0.140481	0.0133879	1.41545	1.07477	1.86412
Glucuronate to androsterone glucuronide ratio	36	-0.0500599	0.0958313	0.601409	0.951172	0.78829	1.14771
1-palmitoyl-2-palmitoleoyl-gpc (16:0/16:1) levels	23	-0.215356	0.176136	0.221456	0.806254	0.570876	1.13868
Adenosine 5'-diphosphate (ADP) to mannitol to sorbitol ratio	19	-0.034792	0.135056	0.796706	0.965806	0.741188	1.2585
X-11299 levels	20	0.233043	0.188138	0.215464	1.26244	0.873097	1.82539
2'-o-methyluridine levels	49	-0.048205	0.0530252	0.363299	0.952938	0.858873	1.05731
3-ureidopropionate levels	24	-0.268569	0.150746	0.0748141	0.764472	0.568911	1.02726
Phenylalanine to tyrosine ratio	25	0.00960212	0.12907	0.940696	1.00965	0.783978	1.30028
Trimethylamine n-oxide levels	15	-0.0283381	0.234897	0.903976	0.97206	0.613401	1.54043
Sphingomyelin (d18:0/20:0, d16:0/22:0) levels	49	-0.0131142	0.0873561	0.880667	0.986971	0.83166	1.17129
Glycerol to mannitol to sorbitol ratio	25	0.0813846	0.16754	0.627136	1.08479	0.781146	1.50646
Sphingomyelin (d18:2/24:2) levels	23	-0.184087	0.215833	0.393707	0.831863	0.544918	1.26991
X-18935 levels	21	0.215584	0.125592	0.086062	1.24059	0.969887	1.58684
1-oleoyl-GPE (18:1) levels	31	0.121794	0.132284	0.357209	1.12952	0.871549	1.46385
1-linoleoyl-2-linolenoyl-GPC (18:2/18:3) levels	25	-0.0732767	0.0505324	0.147032	0.929344	0.84171	1.0261
Phosphate to mannose ratio	37	0.168621	0.139012	0.225132	1.18367	0.901367	1.55439
3-methyl-2-oxovalerate levels	16	0.139281	0.246615	0.572231	1.14945	0.708869	1.86385
Hexadecenedioate (C16:1-DC) levels	58	0.179542	0.062779	0.00423772	1.19667	1.05812	1.35336
2'-o-methylcytidine levels	54	-0.0280949	0.0552179	0.610891	0.972296	0.872562	1.08343
Glycine to serine ratio	47	-0.0374467	0.0765713	0.624811	0.963246	0.829007	1.11922
Glucuronide of C10H18O2 (7) levels	22	0.156532	0.160497	0.329414	1.16945	0.853814	1.60176
1-stearoyl-2-oleoyl-GPS (18:0/18:1) levels	20	-0.17715	0.168895	0.294234	0.837654	0.601587	1.16636
Histidine to alanine ratio	34	0.0878931	0.134785	0.514338	1.09187	0.838378	1.42201
1-linoleoyl-2-arachidonoyl-GPC (18:2/20:4n6) levels	43	0.0426548	0.0792137	0.590247	1.04358	0.893504	1.21886
Adenosine 5'-monophosphate (AMP) to methionine ratio	24	0.171797	0.187892	0.36054	1.18744	0.821624	1.71612
Aspartate to glutamate ratio	26	0.0878661	0.144598	0.543414	1.09184	0.822386	1.44959
Fructosyllysine levels	27	-0.294736	0.160005	0.065469	0.744728	0.544251	1.01905
X-21383 levels	25	-0.03045	0.0897066	0.734278	0.970009	0.813609	1.15647
X-18887 levels	18	0.048239	0.183291	0.79241	1.04942	0.732706	1.50304
Bilirubin degradation product, C16H18N2O5 (2) levels	53	0.130546	0.0679872	0.0548385	1.13945	0.997295	1.30187
Phenylacetylcarnitine levels	30	0.0840016	0.133094	0.527946	1.08763	0.837895	1.4118
2-butenoylglycine levels	32	-0.0725535	0.109716	0.508429	0.930016	0.750064	1.15314
Serine to threonine ratio	46	0.166468	0.0884578	0.0598509	1.18113	0.993114	1.40473
Glycolithocholate sulfate levels	32	0.0225878	0.0777539	0.771431	1.02284	0.878262	1.19123
Gamma-CEHC levels	49	-0.0253712	0.0880336	0.773195	0.974948	0.820438	1.15856
N-methyl-2-pyridone-5-carboxamide levels	16	-0.00212944	0.0985942	0.982769	0.997873	0.822527	1.2106
3-aminoisobutyrate levels	66	0.170579	0.0587901	0.00371382	1.18599	1.05691	1.33084
Sphingomyelin (d18:1/19:0, d19:1/18:0) levels	44	-0.0580781	0.0881433	0.509957	0.943576	0.793867	1.12152
Inosine 5'-monophosphate (IMP) levels	22	-0.108438	0.113716	0.340296	0.897235	0.717974	1.12125
X-25422 levels	35	-0.0625678	0.103363	0.544964	0.939349	0.767084	1.1503
Hippurate levels	20	-0.167694	0.189684	0.37666	0.845613	0.583055	1.22641
X-23648 levels	20	0.361636	0.178298	0.0425327	1.43568	1.01225	2.03623
X-12117 levels	46	-0.0967358	0.0924291	0.295286	0.907796	0.757375	1.08809
Docosadioate (C22-DC) levels	26	-0.113705	0.12889	0.377672	0.892521	0.693275	1.14903
5alpha-androstan-3alpha,17beta-diol disulfate levels	32	-0.0895215	0.112386	0.425712	0.914369	0.733595	1.13969
Cysteinylglycine to glutamate ratio	33	0.0612093	0.126249	0.627797	1.06312	0.830075	1.3616
Gulonate levels	21	-0.0558471	0.183639	0.761041	0.945684	0.659826	1.35538
Glucose to fructose ratio	15	-0.509167	0.242954	0.0361055	0.600996	0.373306	0.96756
Pyruvate to N-acetylneuraminate ratio	29	-0.151515	0.153	0.322031	0.859405	0.636738	1.15994
1-(1-enyl-stearoyl)-2-arachidonoyl-GPE (p-18:0/20:4) levels	37	-0.0030359	0.100588	0.975922	0.996969	0.818576	1.21424
Ursodeoxycholate levels	20	-0.358756	0.168828	0.0335884	0.698545	0.501747	0.972531
X-16124 levels	29	-0.0361086	0.0894515	0.686458	0.964535	0.809423	1.14937
Dihomo-linolenate (20:3n3 or n6) levels	30	-0.190363	0.157119	0.225671	0.826659	0.607553	1.12478
Cysteine levels	15	-0.0977472	0.135112	0.469403	0.906878	0.695887	1.18184
X-24544 levels	67	0.0748087	0.0637421	0.240549	1.07768	0.95111	1.22109
Taurocholenate sulfate levels	60	0.163063	0.0908743	0.0727532	1.17711	0.985062	1.4066
Branched-chain, straight-chain, or cyclopropyl 10:1 fatty acid (1) levels	18	-0.0426234	0.106339	0.688549	0.958272	0.777985	1.18034
N2-acetyl,N6,N6-dimethyllysine levels	113	-0.0334024	0.0326926	0.306917	0.967149	0.907121	1.03115
1-(1-enyl-palmitoyl)-GPC (p-16:0) levels	27	-0.220373	0.139043	0.112982	0.802219	0.610854	1.05353
Gamma-glutamyltryptophan levels	23	-0.0406568	0.138284	0.768751	0.960159	0.732206	1.25908
Taurolithocholate 3-sulfate levels	27	0.0880565	0.144333	0.541801	1.09205	0.822969	1.44911
Ethylmalonate levels	119	-0.0322382	0.0336789	0.338455	0.968276	0.906423	1.03435
Alanine to pyruvate ratio	19	-0.213136	0.187304	0.255156	0.808046	0.559758	1.16647
N-oleoyltaurine levels	31	0.0309476	0.111804	0.781932	1.03143	0.828459	1.28413
4-methylhexanoylglutamine levels	26	0.210995	0.113169	0.0622633	1.23491	0.989241	1.54158
X-12851 levels	26	0.106636	0.127959	0.404645	1.11253	0.865745	1.42966
X-23780 levels	33	-0.140999	0.121949	0.247593	0.86849	0.683848	1.10299
Prolylglycine levels	30	-0.0265663	0.12878	0.836563	0.973783	0.756558	1.25338
Isovalerylcarnitine (C5) levels	32	-0.117585	0.11932	0.324398	0.889065	0.703665	1.12331
4-hydroxyphenylacetoylcarnitine levels	32	-0.0918349	0.116007	0.428575	0.912256	0.726724	1.14515
Mannose to glycerol ratio	22	-0.462994	0.131529	0.000431407	0.629396	0.486367	0.814487
Glutamate to glutamine ratio	26	-0.0462873	0.155121	0.765401	0.954768	0.70446	1.29401
X-12714 levels	23	0.123339	0.113157	0.275725	1.13127	0.906241	1.41217
Phosphoethanolamine to choline ratio	26	0.163655	0.185235	0.376965	1.17781	0.819218	1.69336
Trigonelline levels	28	0.0515723	0.124095	0.677712	1.05293	0.825592	1.34286
Gamma-glutamyltyrosine levels	32	-0.00571315	0.119272	0.961796	0.994303	0.787032	1.25616
X-15461 levels	24	-0.0654358	0.154134	0.671173	0.936659	0.692437	1.26702
Isoursodeoxycholate levels	20	-0.177368	0.173932	0.307845	0.837472	0.595547	1.17767
X-11470 levels	79	0.223353	0.072979	0.00220961	1.25026	1.08363	1.44252
X-16964 levels	15	-0.00316752	0.178472	0.98584	0.996837	0.702597	1.4143
Glycine conjugate of C10H14O2 (1) levels	25	-0.0766788	0.128023	0.54921	0.926187	0.720648	1.19035
N-acetylneuraminate to N-acetylglucosamine to N-acetylgalactosamine ratio	29	-0.0730055	0.0969907	0.451626	0.929596	0.768659	1.12423
Sulfate levels	31	0.0886631	0.130013	0.495268	1.09271	0.846908	1.40986
N-oleoylserine levels	30	0.0852035	0.105366	0.418719	1.08894	0.885757	1.33873
X-07765 levels	31	0.00161483	0.13741	0.990624	1.00162	0.765131	1.31119
3-hydroxydodecanedioate levels	22	0.11768	0.142486	0.408857	1.12488	0.850788	1.48729
Carotenoid levels (cryptoxanthin)	27	-0.0681349	0.176839	0.70002	0.934134	0.660512	1.32111
Sarcosine levels	20	0.267071	0.179097	0.135908	1.30613	0.919468	1.8554
3-bromo-5-chloro-2,6-dihydroxybenzoic acid levels	35	0.0584952	0.114329	0.608904	1.06024	0.847393	1.32655
N-acetylarginine levels	76	-0.0625447	0.0405897	0.123341	0.939371	0.867534	1.01716
X-21471 levels	55	0.184038	0.0841952	0.0288267	1.20206	1.0192	1.41774
Phosphate to tyrosine ratio	33	0.00891864	0.138289	0.948578	1.00896	0.769413	1.32308
Citrulline levels	31	-0.0726344	0.130934	0.579072	0.929941	0.719452	1.20201
Tricosanoyl sphingomyelin (d18:1/23:0) levels	31	-0.0812886	0.177985	0.647875	0.921928	0.650419	1.30677
DHEAS levels	46	0.0989701	0.114137	0.38588	1.10403	0.882727	1.38082
Linolenate [alpha or gamma; (18:3n3 or 6)] levels	23	0.326202	0.179903	0.0697994	1.38569	0.973938	1.97153
O-cresol sulfate levels	20	-0.0086093	0.12928	0.946905	0.991428	0.769513	1.27734
Sphingosine levels	17	-0.363036	0.213193	0.0885962	0.695561	0.457996	1.05635
X-16935 levels	44	0.0587735	0.0871396	0.500009	1.06053	0.894026	1.25806
N-acetyl-2-aminooctanoate levels	52	-0.14211	0.0712574	0.0461171	0.867526	0.754444	0.997557
Leucine levels	18	-0.252469	0.269823	0.349437	0.776881	0.4578	1.31835
Cystathionine levels	36	0.0659978	0.134688	0.62413	1.06822	0.820378	1.39095
Taurocholic acid levels	25	0.0165049	0.149324	0.911988	1.01664	0.758684	1.36231
Serine levels	50	0.227032	0.0981916	0.0207704	1.25487	1.03518	1.52118
Adenosine 5'-monophosphate (AMP) levels	18	-0.0840796	0.20325	0.679111	0.919358	0.61727	1.36929
3-methyladipate levels	19	0.0640582	0.15806	0.685274	1.06615	0.782125	1.45333
X-12818 levels	21	-0.0187498	0.121713	0.877571	0.981425	0.773131	1.24584
Bilirubin degradation product, C17H18N2O4 (2) levels	52	0.140266	0.0708667	0.0477825	1.15058	1.00137	1.32203
3-hydroxydecanoate levels	20	0.0823178	0.157694	0.601663	1.0858	0.79711	1.47905
X-23636 levels	17	0.0713383	0.219849	0.745568	1.07394	0.69798	1.65242
Glutamine degradant levels	38	-0.140728	0.124337	0.257708	0.868725	0.680839	1.10846
Salicylate to oxalate (ethanedioate) ratio	20	0.0548356	0.184489	0.766291	1.05637	0.735825	1.51654
X-25343 levels	21	0.184428	0.25206	0.464362	1.20253	0.733734	1.97085
1-palmitoyl-2-arachidonoyl-GPE (16:0/20:4) levels	42	0.00457573	0.0688168	0.946987	1.00459	0.877827	1.14965
Bilirubin degradation product, C17H20N2O5 (2) levels	39	0.0957243	0.0676762	0.157231	1.10046	0.963752	1.25655
Phosphate to sulfate ratio	27	0.0866217	0.151914	0.568541	1.09048	0.809669	1.46869
N-acetylhistidine levels	49	-0.0341464	0.0676156	0.613554	0.96643	0.846476	1.10338
N2-acetyl,N6-methyllysine levels	129	-0.03602	0.0275225	0.19062	0.964621	0.913964	1.01809
Phenol sulfate levels	19	0.359161	0.19667	0.0678176	1.43213	0.974032	2.10567
Leucine to phosphate ratio	26	0.0906657	0.198552	0.647934	1.0949	0.741933	1.6158
Succinate levels	23	-0.108774	0.0742577	0.142972	0.896933	0.775445	1.03746
Blood sugar levels	26	0.0181119	0.098717	0.854427	1.01828	0.839144	1.23565
1,5-anhydroglucitol (1,5-ag) levels	41	-0.147129	0.100829	0.14451	0.863182	0.708395	1.05179
Taurodeoxycholic acid 3-sulfate levels	41	0.330311	0.0984948	0.000797704	1.3914	1.14713	1.68769
Stearidonate (18:4n3) levels	28	-0.0131417	0.164377	0.936278	0.986944	0.715108	1.36211
Ximenoylcarnitine (C26:1) levels	40	0.00445829	0.0994184	0.964232	1.00447	0.826627	1.22057

## Sheet: Table S5
Table S5. Mendelian Randomization alysis on the causal effect between SGLT2 inhibition and Blood metabolites.
metabolites	nsnp	b	se	pval	or	or_lci95	or_uci95
1-oleoyl-GPG (18:1) levels	14	-0.765598	0.370772	0.0389345	0.465056	0.224853	0.96186
Octadecenedioylcarnitine (C18:1-DC) levels	14	0.508132	0.332318	0.126251	1.66218	0.866571	3.18826
Glycodeoxycholate 3-sulfate levels	14	0.115165	0.347411	0.740271	1.12206	0.567928	2.21686
Urate levels	14	0.834274	0.312686	0.00762847	2.30314	1.24783	4.25094
X-11444 levels	14	0.664321	0.322126	0.039179	1.94317	1.0335	3.65351

## Sheet: Table S6
Table S6. MR estimates of the effect of blood metabolites on Lymphoid leukaemia after adjusting for SGLT2 inhibition.
Exposure	Metabolites（Mediator）	(Outcome）	effect1(SGLT2 to metabolites)		effect2(metabolites to otcome)		Total Effect(SGLT2 to otcome)		Mediation effect	proportion of mediation effect
			beta1	pval(0.05/5)	beta2	pval(0.05/1400)	beta3	pval
SGLT2 inhibition	1-oleoyl-GPG (18:1) levels	Lymphoid leukaemia	-0.765598	0.0389345	0.339231	2.41014e-05	3.385	0.007	-	-
	Octadecenedioylcarnitine (C18:1-DC) levels		0.508132	0.126251	0.32492	5.41929e-06			-	-
	Glycodeoxycholate 3-sulfate levels		0.115165	0.740271	0.272535	6.62336e-06			-	-
	Urate levels		0.834274	0.00762847	0.421716	2.75664e-05			0.35	0.103
	X-11444 levels		0.664321	0.039179	0.34	2.95396e-06			-	-
